# Supplementary material for: Genome reannotation of Escherichia coli CFT073 with new insights into virulence
Source: BMC Genomics. 2009 Nov 22;10:552. doi: 10.1186/1471-2164-10-552 (PMC2785843; doi:10.1186/1471-2164-10-552)
Supplement: Additional file 1 — The ruled-out RefSeq genes in the reannotation. This additional file is a list of the 608 ruled-out RefSeq genes, information includes gene location, strand, gene length, PID, gene synonym code and COG product. [file 1471-2164-10-552-S1.PTT]

Escherichia coli CFT073, complete genome - 1..5231428
608 ruled-out ORFs (additional file 1)
Location    Strand  Length  PID Gene    Synonym Code    COG Product
5799..5948  +   49  26245923    -   c0006   -   -   hypothetical protein
6021..6269  -   82  26245925    -   c0008   -   -   hypothetical protein
6060..6323  +   87  26245926    -   c0009   -   -   hypothetical protein
12904..14940    -   678 26245935    -   c0018   -   -   putative glutamate dehydrogenase
22948..23076    -   42  26245943    -   c0026   -   -   hypothetical protein
31864..32031    -   55  26245953    -   c0038   -   -   hypothetical protein
32101..32238    +   45  26245954    -   c0039   -   -   hypothetical protein
36673..36891    -   72  26245957    -   c0042   -   -   hypothetical protein
54385..54738    +   117 26245975    -   c0062   -   -   hypothetical protein
74536..75108    +   190 26245992    -   c0079   -   -   hypothetical protein
82730..82915    +   61  26246001    -   c0088   -   -   hypothetical protein
87996..88118    +   40  26246006    -   c0092   -   -   hypothetical protein
89175..89303    -   42  26246008    -   c0094   -   -   hypothetical protein
91727..91858    +   43  26246012    -   c0097   -   -   hypothetical protein
116785..116982  +   65  26246035    -   c0120   -   -   hypothetical protein
129267..129410  -   47  26246048    -   c0134   -   -   hypothetical protein
129968..130090  -   40  26246049    -   c0136   -   -   hypothetical protein
133200..133382  -   60  26246054    -   c0141   -   -   hypothetical protein
156867..157052  +   61  26246072    -   c0161   -   -   hypothetical protein
167431..167571  -   46  26246084    -   c0173   -   -   hypothetical protein
167479..167607  +   42  26246085    -   c0174   -   -   hypothetical protein
175011..175178  -   55  26246093    -   c0182   -   -   hypothetical protein
177776..177958  -   60  26246095    -   c0184   -   -   hypothetical protein
187045..187305  -   86  26246103    -   c0192   -   -   hypothetical protein
200849..201778  -   309 26246116    -   c0205   -   -   hypothetical protein
218587..219522  -   311 26246131    -   c0222   -   -   hypothetical protein
248670..249014  +   114 26246160    -   c0253   -   -   hypothetical protein
251502..251666  -   54  26246167    -   c0260   -   -   hypothetical protein
254850..255197  -   115 26246172    -   c0265   -   -   hypothetical protein
259564..260523  +   319 26246179    -   c0274   -   -   hypothetical protein
260823..261671  +   282 26246182    -   c0277   -   COG0216J    hypothetical protein
279868..280236  +   122 26246203    -   c0298   -   -   hypothetical protein
279881..280306  +   141 26246204    -   c0299   -   -   hypothetical protein
280838..281023  +   61  26246206    -   c0301   -   -   hypothetical protein
281124..281261  +   45  26246207    -   c0302   -   -   hypothetical protein
281170..281313  -   47  26246208    -   c0303   -   -   hypothetical protein
281760..281960  +   66  26246209    -   c0304   -   -   hypothetical protein
287365..287607  +   80  26246217    -   c0312   -   -   hypothetical protein
288254..288409  +   51  26246219    -   c0314   -   -   hypothetical protein
288427..288717  -   96  26246221    -   c0316   -   -   hypothetical protein
290959..291114  -   51  26246225    -   c0320   -   -   hypothetical protein
295181..295303  -   40  26246229    -   c0324   -   -   hypothetical protein
299622..299861  -   79  26246233    -   c0328   -   -   hypothetical protein
299991..300116  +   41  26246234    -   c0329   -   -   hypothetical protein
309763..309915  -   50  26246244    -   c0339   -   -   hypothetical protein
310629..310817  -   62  26246246    -   c0341   -   -   hypothetical protein
330391..330552  +   53  26246251    -   c0351   -   -   hypothetical protein
334872..335351  +   159 26246256    -   c0358   -   -   hypothetical protein
335169..335291  -   40  26246257    -   c0359   -   -   hypothetical protein
346889..347158  -   89  26246264    -   c0366   -   COG3335L    hypothetical protein
348228..348353  +   41  26246266    -   c0368   -   -   hypothetical protein
355267..355404  -   45  26246273    -   c0375   -   -   hypothetical protein
364237..364689  -   150 26246283    -   c0385   -   -   hypothetical protein
376320..376517  +   65  26246292    -   c0394   -   -   hypothetical protein
376435..376560  +   41  26246293    -   c0395   -   -   hypothetical protein
388835..388978  -   47  26246306    -   c0408   -   -   hypothetical protein
413972..414127  -   51  26246327    -   c0429   -   -   hypothetical protein
425592..425834  +   80  26246336    -   c0438   -   -   hypothetical protein
433226..433381  -   51  26246342    -   c0446   -   -   hypothetical protein
453448..453999  -   183 26246358    -   c0463   -   -   hypothetical protein
460376..460570  -   64  26246366    -   c0471   -   -   hypothetical protein
461900..462214  -   104 26246369    -   c0474   -   -   hypothetical protein
470470..470664  +   64  26246376    -   c0481   -   -   hypothetical protein
473308..473442  +   44  26246380    -   c0485   -   -   hypothetical protein
475046..475168  +   40  26246383    -   c0488   -   -   hypothetical protein
481406..481552  +   48  26246392    -   c0497   -   -   hypothetical protein
491004..491135  +   43  26246402    -   c0507   -   -   hypothetical protein
493463..493612  -   49  26246405    -   c0510   -   -   hypothetical protein
509160..509693  -   177 26246421    -   c0526   -   -   hypothetical protein
527471..528070  +   199 26246440    -   c0545   -   COG4789U    hypothetical protein
528144..528275  -   43  26246442    -   c0547   -   -   hypothetical protein
528643..529065  -   140 26246444    -   c0549   -   -   hypothetical protein
528725..528913  +   62  26246445    -   c0550   -   -   hypothetical protein
529069..530370  -   433 26246447    -   c0552   -   -   hypothetical protein
547081..547221  -   46  26246462    -   c0567   -   -   hypothetical protein
547305..547538  -   77  26246464    -   c0569   -   -   hypothetical protein
561140..561304  +   54  26246478    -   c0583   -   -   hypothetical protein
568702..569079  -   125 26246485    -   c0590   -   -   hypothetical protein
622989..623675  +   228 26246534    -   c0640   -   -   hypothetical protein
626841..627038  +   65  26246540    -   c0646   -   -   hypothetical protein
628118..628243  +   41  26246542    -   c0650   -   -   hypothetical protein
654715..654846  +   43  26246562    -   c0670   -   -   hypothetical protein
680911..681426  -   171 26246585    -   c0693   -   -   hypothetical protein
684077..684460  +   127 26246589    -   c0697   -   -   hypothetical protein
688595..689989  +   464 26246595    -   c0703   -   -   hypothetical protein
690165..691211  +   348 26246597    -   c0705   -   -   hypothetical protein
703991..704116  +   41  26246613    -   c0723   -   -   hypothetical protein
719941..720063  +   40  26246630    -   c0740   -   -   hypothetical protein
726269..726412  +   47  26246636    -   c0746   -   -   hypothetical protein
736394..736528  -   44  26246644    -   c0754   -   -   hypothetical protein
738594..738746  -   50  26246646    -   c0756   -   -   hypothetical protein
761179..761331  -   50  26246668    -   c0778   -   -   hypothetical protein
769467..769670  -   67  26246674    -   c0784   -   -   hypothetical protein
780775..780966  +   63  26246687    -   c0797   -   -   hypothetical protein
781544..781774  -   76  26246689    -   c0799   -   -   hypothetical protein
792671..793024  +   117 26246698    -   c0808   -   -   hypothetical protein
793092..793214  -   40  26246699    -   c0809   -   -   hypothetical protein
793232..793378  -   48  26246700    -   c0810   -   -   hypothetical protein
795766..796881  -   371 26246703    -   c0813   -   -   hypothetical protein
801671..802291  -   206 26246710    -   c0820   -   -   hypothetical protein
802905..803204  -   99  26246714    -   c0824   -   -   hypothetical protein
806488..806919  +   143 26246718    -   c0828   -   -   hypothetical protein
816436..816645  +   69  26246729    -   c0839   -   -   hypothetical protein
829652..829858  -   68  26246742    -   c0852   -   -   hypothetical protein
830809..831006  +   65  26246744    -   c0854   -   -   hypothetical protein
835889..836026  -   45  26246749    -   c0859   -   -   hypothetical protein
840930..841421  -   163 26246754    -   c0864   -   -   hypothetical protein
843141..843272  -   43  26246759    -   c0869   -   -   hypothetical protein
870282..870473  -   63  26246787    -   c0897   -   -   hypothetical protein
875223..875351  -   42  26246792    -   c0902   -   -   hypothetical protein
923547..923708  -   53  26246839    -   c0949   -   -   hypothetical protein
924410..925702  -   430 26246841    -   c0951   -   -   hypothetical protein
928963..929520  -   185 26246851    -   c0961   -   -   hypothetical protein
931408..931989  -   193 26246857    -   c0967   -   -   hypothetical protein
936327..936911  -   194 26246863    -   c0973   -   -   hypothetical protein
936908..937363  -   151 26246865    -   c0975   -   -   hypothetical protein
968964..969098  +   44  26246898    -   c1008   -   -   hypothetical protein
970388..970543  -   51  26246900    -   c1010   -   -   hypothetical protein
973317..973451  +   44  26246903    -   c1013   -   -   hypothetical protein
999895..1000023 -   42  26246924    -   c1035   -   -   hypothetical protein
999971..1000108 +   45  26246925    -   c1036   -   -   hypothetical protein
1003279..1004493    +   404 26246928    -   c1040   -   -   hypothetical protein
1014798..1015106    -   102 26246938    -   c1051   -   -   hypothetical protein
1024264..1024428    -   54  26246947    -   c1062   -   -   hypothetical protein
1039960..1040145    +   61  26246959    -   c1074   -   -   hypothetical protein
1059400..1059531    -   43  26246974    -   c1089   -   -   hypothetical protein
1063996..1064214    +   72  26246979    -   c1094   -   -   hypothetical protein
1072116..1072511    +   131 26246988    -   c1103   -   -   hypothetical protein
1075769..1075909    -   46  26246997    -   c1112   -   -   hypothetical protein
1086823..1086996    -   57  26247011    -   c1126   -   -   hypothetical protein
1101781..1101939    +   52  26247026    -   c1141   -   -   hypothetical protein
1101936..1102073    +   45  26247027    -   c1142   -   -   hypothetical protein
1112529..1112720    -   63  26247038    -   c1153   -   -   hypothetical protein
1117958..1118092    -   44  26247043    -   c1158   -   -   hypothetical protein
1136060..1136317    -   85  26247057    -   c1172   -   -   hypothetical protein
1142429..1142953    +   174 26247062    -   c1183   -   -   hypothetical protein
1143016..1143180    -   54  26247064    -   c1185   -   -   hypothetical protein
1152806..1152928    -   40  26247074    -   c1195   -   -   hypothetical protein
1166395..1166571    -   58  26247089    -   c1210   -   -   hypothetical protein
1169460..1169669    +   69  26247092    -   c1215   -   -   entry exclusion protein 2
1173449..1173682    +   77  26247098    -   c1221   -   -   hypothetical protein
1174032..1174163    +   43  26247099    -   c1222   -   -   hypothetical protein
1197942..1198136    +   64  26247123    -   c1249   -   -   hypothetical protein
1208210..1208509    +   99  26247129    -   c1255   -   -   hypothetical protein
1210326..1210688    +   120 26247132    -   c1258   -   -   hypothetical protein
1210510..1210944    +   144 26247133    -   c1259   -   -   hypothetical protein
1231915..1232043    +   42  26247150    -   c1276   -   -   hypothetical protein
1232016..1232204    -   62  26247151    -   c1277   -   -   hypothetical protein
1232314..1233222    -   302 26247153    -   c1279   -   -   hypothetical protein
1233386..1234345    -   319 26247155    -   c1281   -   -   hypothetical protein
1240486..1240752    -   88  26247166    -   c1293   -   -   hypothetical protein
1241249..1241404    -   51  26247167    -   c1294   -   -   hypothetical protein
1246669..1246809    +   46  26247176    -   c1303   -   -   hypothetical protein
1247220..1247354    -   44  26247177    -   c1304   -   -   hypothetical protein
1252486..1252629    -   47  26247185    -   c1312   -   -   hypothetical protein
1256915..1257139    +   74  26247188    -   c1315   -   -   hypothetical protein
1257287..1257661    -   124 26247190    -   c1317   -   -   hypothetical protein
1262535..1262681    +   48  26247197    -   c1324   -   -   hypothetical protein
1270867..1271265    -   132 26247208    -   c1337   -   -   hypothetical protein
1290107..1290235    -   42  26247228    -   c1357   -   -   hypothetical protein
1295063..1295437    -   124 26247233    -   c1363   -   -   hypothetical protein
1305085..1305255    -   56  26247245    -   c1375   -   -   hypothetical protein
1332454..1332609    +   51  26247275    -   c1406   -   -   hypothetical protein
1336989..1337126    -   45  26247284    -   c1415   -   -   hypothetical protein
1338495..1338626    +   43  26247288    -   c1419   -   -   hypothetical protein
1338498..1338659    -   53  26247289    -   c1420   -   -   hypothetical protein
1338915..1339193    +   92  26247290    -   c1421   -   -   hypothetical protein
1338933..1339112    -   59  26247291    -   c1422   -   -   hypothetical protein
1343053..1343184    +   43  26247297    -   c1428   -   -   hypothetical protein
1343926..1344075    -   49  26247299    -   c1430   -   -   hypothetical protein
1346450..1346602    +   50  26247307    -   c1438   -   -   hypothetical protein
1348095..1348244    +   49  26247310    -   c1441   -   -   hypothetical protein
1348481..1348606    +   41  26247312    -   c1443   -   -   hypothetical protein
1354427..1354798    -   123 26247318    -   c1449   -   -   hypothetical protein
1358354..1359004    -   216 26247326    -   c1457   -   -   hypothetical protein
1362166..1362969    -   267 26247332    -   c1463   -   -   hypothetical protein
1369339..1369503    -   54  26247338    -   c1469   -   -   hypothetical protein
1371423..1371797    -   124 26247341    -   c1472   -   COG0057G    hypothetical protein
1371747..1371872    +   41  26247342    -   c1473   -   -   hypothetical protein
1375014..1375265    -   83  26247347    -   c1478   -   -   hypothetical protein
1377761..1378072    -   103 26247350    -   c1481   -   -   hypothetical protein
1379245..1379370    -   41  26247354    -   c1485   -   -   hypothetical protein
1379395..1379535    -   46  26247355    -   c1486   -   -   hypothetical protein
1381242..1381601    -   119 26247358    -   c1489   -   -   hypothetical protein
1381966..1382253    -   95  26247363    -   c1494   -   -   hypothetical protein
1387524..1387706    -   60  26247371    -   c1502   -   -   hypothetical protein
1388123..1388284    +   53  26247373    -   c1504   -   -   hypothetical protein
1388397..1388834    -   145 26247375    -   c1506   -   -   hypothetical protein
1388812..1388952    +   46  26247376    -   c1507   -   -   hypothetical protein
1395766..1395888    +   40  26247384    -   c1515   -   -   hypothetical protein
1395934..1397115    -   393 26247385    -   c1516   -   -   hypothetical protein
1397313..1397456    +   47  26247387    -   c1518   -   -   hypothetical protein
1400191..1400430    -   79  26247391    -   c1522   -   -   hypothetical protein
1401470..1401721    -   83  26247394    -   c1525   -   -   hypothetical protein
1406441..1406629    -   62  26247402    -   c1533   -   -   hypothetical protein
1406629..1406940    +   103 26247404    -   c1535   -   -   hypothetical protein
1413040..1413420    +   126 26247416    -   c1547   -   COG1709K    hypothetical protein
1423628..1423780    -   50  26247435    -   c1566   -   -   hypothetical protein
1424187..1424369    +   60  26247436    -   c1567   -   -   hypothetical protein
1430670..1431041    -   123 26247442    -   c1573   -   -   hypothetical protein
1434181..1434612    -   143 26247450    -   c1581   -   -   hypothetical protein
1438260..1438910    -   216 26247454    -   c1586   -   -   hypothetical protein
1444336..1444590    -   84  26247460    -   c1592   -   -   hypothetical protein
1446337..1446777    -   146 26247464    -   c1596   -   -   hypothetical protein
1453759..1453911    -   50  26247473    -   c1605   -   -   hypothetical protein
1455792..1455965    -   57  26247476    -   c1608   -   -   hypothetical protein
1460986..1461159    -   57  26247483    -   c1618   -   -   hypothetical protein
1461949..1462134    +   61  26247485    -   c1620   -   -   hypothetical protein
1464217..1464444    +   75  26247489    -   c1624   -   -   hypothetical protein
1472961..1473086    -   41  26247501    -   c1636   -   -   hypothetical protein
1485730..1485879    +   49  26247514    -   c1649   -   -   hypothetical protein
1488624..1488749    -   41  26247518    -   c1653   -   -   hypothetical protein
1496229..1496459    -   76  26247525    -   c1660   -   -   hypothetical protein
1508002..1508964    -   320 26247538    -   c1673   -   -   hypothetical protein
1537985..1538113    -   42  26247567    -   c1702   -   -   hypothetical protein
1552604..1552888    +   94  26247579    -   c1714   -   -   hypothetical protein
1555198..1555443    -   81  26247583    -   c1718   -   -   hypothetical protein
1574972..1575127    +   51  26247604    -   c1740   -   -   hypothetical protein
1587301..1587453    +   50  26247616    -   c1752   -   -   hypothetical protein
1597613..1597756    +   47  26247626    -   c1762   -   -   hypothetical protein
1597620..1597748    -   42  26247627    -   c1763   -   -   hypothetical protein
1611499..1611756    -   85  26247640    -   c1776   -   -   hypothetical protein
1614390..1614590    -   66  26247645    -   c1781   -   -   hypothetical protein
1644184..1644312    -   42  26247675    -   c1813   -   -   hypothetical protein
1658595..1658930    -   111 26247686    -   c1824   -   -   hypothetical protein
1671484..1671708    -   74  26247694    -   c1833   -   -   hypothetical protein
1676303..1676965    +   220 26247699    -   c1838   -   -   hypothetical protein
1694925..1695053    -   42  26247716    -   c1855   -   -   hypothetical protein
1699860..1699988    -   42  26247722    -   c1861   -   -   hypothetical protein
1715945..1716094    -   49  26247739    -   c1881   -   -   hypothetical protein
1743252..1744196    -   314 26247762    -   c1905   -   -   hypothetical protein
1745018..1745290    +   90  26247765    -   c1908   -   -   hypothetical protein
1749411..1749551    +   46  26247772    -   c1915   -   -   hypothetical protein
1824295..1824441    -   48  26247835    -   c1980   -   -   hypothetical protein
1886218..1886340    +   40  26247896    -   c2041   -   -   hypothetical protein
1889585..1889728    -   47  26247901    -   c2046   -   -   hypothetical protein
1904867..1904992    -   41  26247916    -   c2061   -   -   hypothetical protein
1905087..1905833    +   248 26247918    -   c2063   -   -   hypothetical protein
1911393..1911521    +   42  26247925    -   c2070   -   -   hypothetical protein
1951016..1951144    -   42  26247963    -   c2108   -   -   hypothetical protein
1955839..1956450    +   203 26247968    -   c2114   -   -   hypothetical protein
1962424..1962801    -   125 26247976    -   c2122   -   -   hypothetical protein
1967898..1968056    -   52  26247984    -   c2130   -   -   hypothetical protein
1978973..1979461    +   162 26247996    -   c2142   -   -   hypothetical protein
1986090..1986260    +   56  26248003    -   c2149   -   -   hypothetical protein
2005959..2006123    +   54  26248023    -   c2169   -   -   hypothetical protein
2017344..2017496    -   50  26248034    -   c2180   -   -   hypothetical protein
2036501..2036623    -   40  26248055    -   c2201   -   -   hypothetical protein
2036655..2037146    +   163 26248057    -   c2203   -   -   hypothetical protein
2046221..2046385    +   54  26248069    -   c2215   -   -   hypothetical protein
2049996..2050124    +   42  26248074    -   c2220   -   -   hypothetical protein
2054850..2055611    -   253 26248079    -   c2225   -   -   hypothetical protein
2058862..2059149    +   95  26248084    -   c2230   -   -   hypothetical protein
2074871..2075023    -   50  26248102    -   c2248   -   -   hypothetical protein
2080602..2081204    +   200 26248111    -   c2257   -   COG0210L    hypothetical protein
2109591..2109722    -   43  26248140    -   c2288   -   -   hypothetical protein
2120318..2120440    -   40  26248152    -   c2300   -   -   hypothetical protein
2136546..2136692    +   48  26248169    -   c2317   -   -   hypothetical protein
2136549..2136695    -   48  26248170    -   c2318   -   -   hypothetical protein
2137231..2137368    -   45  26248172    -   c2320   -   -   hypothetical protein
2144274..2144402    -   42  26248180    -   c2328   -   -   hypothetical protein
2160619..2160765    +   48  26248199    -   c2347   -   -   hypothetical protein
2163238..2163360    +   40  26248203    -   c2351   -   -   hypothetical protein
2166801..2167730    -   309 26248208    -   c2356   -   -   hypothetical protein
2176689..2176952    -   87  26248223    -   c2371   -   -   hypothetical protein
2179707..2179895    -   62  26248227    -   c2375   -   -   hypothetical protein
2206262..2206399    -   45  26248254    -   c2402   -   -   hypothetical protein
2210085..2210237    +   50  26248259    -   c2407   -   -   hypothetical protein
2213797..2214177    -   126 26248264    -   c2412   -   -   hypothetical protein
2244588..2244722    -   44  26248283    -   c2431   -   -   hypothetical protein
2246735..2247004    -   89  26248287    -   c2435   -   -   hypothetical protein
2295405..2295536    +   43  26248314    -   c2462   -   -   hypothetical protein
2300422..2300619    +   65  26248317    -   c2465   -   -   hypothetical protein
2320804..2320926    -   40  26248332    -   c2480   -   -   hypothetical protein
2340476..2340652    -   58  26248350    -   c2501   -   -   hypothetical protein
2340603..2340983    +   126 26248351    -   c2502   -   -   hypothetical protein
2342382..2342519    -   45  26248353    -   c2504   -   -   hypothetical protein
2349503..2349880    -   125 26248361    -   c2513   -   -   hypothetical protein
2360110..2360286    -   58  26248368    -   c2521   -   -   hypothetical protein
2365329..2365868    -   179 26248375    -   c2528   -   -   hypothetical protein
2368950..2369072    +   40  26248382    -   c2535   -   -   hypothetical protein
2375301..2375438    -   45  26248388    -   c2541   -   -   hypothetical protein
2410453..2410611    +   52  26248422    -   c2574   -   -   hypothetical protein
2458725..2458862    -   45  26248460    -   c2612   -   -   hypothetical protein
2469295..2469441    +   48  26248472    -   c2624   -   -   hypothetical protein
2492730..2492981    -   83  26248493    -   c2645   -   -   hypothetical protein
2494142..2494300    -   52  26248494    -   c2646   -   -   hypothetical protein
2495373..2495543    +   56  26248496    -   c2648   -   -   hypothetical protein
2511219..2511371    -   50  26248510    -   c2662   -   -   hypothetical protein
2516636..2516758    -   40  26248514    -   c2666   -   -   hypothetical protein
2524268..2524396    -   42  26248524    -   c2676   -   -   hypothetical protein
2528217..2528360    +   47  26248529    -   c2681   -   -   hypothetical protein
2533353..2533556    +   67  26248534    -   c2686   -   -   hypothetical protein
2554196..2554327    +   43  26248551    -   c2705   -   -   hypothetical protein
2573039..2573470    -   143 26248569    -   c2723   -   -   hypothetical protein
2585204..2585797    +   197 26248586    -   c2740   -   -   hypothetical protein
2585846..2586388    +   180 26248588    -   c2742   -   -   hypothetical protein
2591105..2591278    +   57  26248594    -   c2748   -   -   hypothetical protein
2591198..2591326    -   42  26248595    -   c2749   -   -   hypothetical protein
2597082..2597300    +   72  26248601    -   c2755   -   -   hypothetical protein
2598529..2599623    +   364 26248603    -   c2757   -   -   hypothetical protein
2643289..2643414    +   41  26248631    -   c2785   -   -   hypothetical protein
2662533..2663366    +   277 26248652    -   c2806   -   -   hypothetical protein
2670902..2671024    +   40  26248660    -   c2814   -   -   hypothetical protein
2697178..2699448    -   756 26248685    -   c2839   -   -   hypothetical protein
2709463..2709606    -   47  26248698    -   c2854   -   -   hypothetical protein
2712392..2712562    +   56  26248702    -   c2858   -   -   hypothetical protein
2745449..2745619    -   56  26248733    -   c2891   -   -   hypothetical protein
2764251..2764589    +   112 26248745    -   c2903   -   -   hypothetical protein
2777341..2777478    -   45  26248755    -   c2913   -   -   hypothetical protein
2780597..2780728    -   43  26248759    -   c2917   -   -   hypothetical protein
2780865..2781002    -   45  26248760    -   c2918   -   -   hypothetical protein
2803397..2803555    -   52  26248780    -   c2938   -   -   hypothetical protein
2814394..2814519    -   41  26248791    -   c2949   -   -   hypothetical protein
2827036..2827179    -   47  26248805    -   c2963   -   -   hypothetical protein
2827179..2828105    +   308 26248806    -   c2964   -   -   hypothetical protein
2853437..2853568    -   43  26248834    -   c2992   -   -   hypothetical protein
2853443..2853703    +   86  26248835    -   c2993   -   -   hypothetical protein
2872876..2873052    +   58  26248852    -   c3010   -   -   hypothetical protein
2877798..2878142    +   114 26248858    -   c3016   -   -   hypothetical protein
2886084..2886236    -   50  26248864    -   c3022   -   -   hypothetical protein
2886119..2886409    -   96  26248865    -   c3023   -   -   hypothetical protein
2913020..2913547    +   175 26248882    -   c3040   -   -   hypothetical protein
2921943..2922095    +   50  26248887    -   c3045   -   -   hypothetical protein
2922287..2922424    +   45  26248888    -   c3046   -   -   hypothetical protein
2928003..2928485    +   160 26248896    -   c3054   -   -   hypothetical protein
2935880..2936023    -   47  26248905    -   c3063   -   -   hypothetical protein
2936066..2936218    +   50  26248906    -   c3064   -   -   hypothetical protein
2961378..2961515    -   45  26248925    -   c3084   -   -   hypothetical protein
2978874..2979251    +   125 26248945    -   c3104   -   -   hypothetical protein
2994127..2994261    +   44  26248954    -   c3113   -   -   hypothetical protein
2999773..3000309    -   178 26248959    -   c3118   -   -   hypothetical protein
3012668..3013420    +   250 26248976    -   c3134   -   -   hypothetical protein
3013291..3013542    -   83  26248978    -   c3136   -   -   hypothetical protein
3025462..3025902    +   146 26248993    -   c3151   -   -   hypothetical protein
3032561..3033367    +   268 26248999    -   c3157   -   -   hypothetical protein
3046059..3046598    +   179 26249017    -   c3175   -   -   hypothetical protein
3048917..3049075    -   52  26249020    -   c3178   -   -   hypothetical protein
3051753..3051884    -   43  26249025    -   c3183   -   -   hypothetical protein
3057572..3057739    +   55  26249035    -   c3193   -   -   hypothetical protein
3057578..3057760    -   60  26249036    -   c3194   -   -   hypothetical protein
3060560..3061243    -   227 26249041    -   c3199   -   -   hypothetical protein
3075529..3075714    +   61  26249056    -   c3214   -   -   hypothetical protein
3077328..3077459    -   43  26249061    -   c3219   -   -   hypothetical protein
3077579..3077707    +   42  26249062    -   c3220   -   -   hypothetical protein
3088716..3088862    +   48  26249075    -   c3233   -   -   hypothetical protein
3095055..3095450    -   131 26249083    -   c3241   -   -   hypothetical protein
3100129..3100254    -   41  26249090    -   c3248   -   -   hypothetical protein
3104383..3104553    +   56  26249092    -   c3251   -   -   hypothetical protein
3114916..3115959    -   347 26249105    -   c3264   -   -   hypothetical protein
3120766..3120951    -   61  26249109    -   c3270   -   -   hypothetical protein
3121448..3121573    -   41  26249111    -   c3272   -   -   hypothetical protein
3122041..3122232    +   63  26249114    -   c3275   -   -   hypothetical protein
3148828..3148974    +   48  26249142    -   c3303   -   -   hypothetical protein
3149703..3150329    +   208 26249144    -   c3305   -   -   hypothetical protein
3151820..3151987    +   55  26249148    -   c3309   -   -   hypothetical protein
3178342..3178467    +   41  26249174    -   c3336   -   -   hypothetical protein
3179594..3179884    -   96  26249177    -   c3339   -   -   hypothetical protein
3182052..3183281    +   409 26249181    -   c3343   -   -   hypothetical protein
3197012..3197137    -   41  26249191    -   c3354   -   -   hypothetical protein
3197131..3197259    +   42  26249192    -   c3355   -   -   hypothetical protein
3202573..3202704    +   43  26249199    -   c3362   -   -   hypothetical protein
3203019..3204446    -   475 26249200    -   c3363   -   -   hypothetical protein
3208745..3208882    +   45  26249206    -   c3369   -   -   hypothetical protein
3217751..3218044    +   97  26249214    -   c3379   -   -   hypothetical protein
3228841..3229443    -   200 26249225    -   c3390   -   -   hypothetical protein
3248464..3248616    -   50  26249239    -   c3404   -   -   hypothetical protein
3254915..3255067    +   50  26249245    -   c3410   -   -   hypothetical protein
3284085..3284552    +   155 26249268    -   c3433   -   -   hypothetical protein
3330747..3332162    +   471 26249305    -   c3470   -   -   hypothetical protein
3338018..3338209    +   63  26249313    -   c3478   -   -   hypothetical protein
3346627..3346782    -   51  26249321    -   c3486   -   -   hypothetical protein
3346795..3346944    -   49  26249322    -   c3487   -   -   hypothetical protein
3382329..3382454    +   41  26249361    -   c3526   -   -   hypothetical protein
3397503..3397643    -   46  26249380    -   c3545   -   -   hypothetical protein
3399901..3400194    -   97  26249384    -   c3549   -   -   hypothetical protein
3405094..3405297    -   67  26249389    -   c3554   -   -   hypothetical protein
3409205..3409423    +   72  26249393    -   c3558   -   -   hypothetical protein
3421458..3421610    -   50  26249406    -   c3571   -   -   hypothetical protein
3421802..3422014    -   70  26249407    -   c3572   -   -   hypothetical protein
3427962..3428432    -   156 26249414    -   c3579   -   -   hypothetical protein
3428529..3428678    -   49  26249416    -   c3581   -   -   hypothetical protein
3431915..3432529    +   204 26249422    -   c3587   -   -   hypothetical protein
3441905..3442066    -   53  26249433    -   c3598   -   -   hypothetical protein
3444661..3445062    +   133 26249439    -   c3604   -   -   hypothetical protein
3444978..3445169    -   63  26249440    -   c3605   -   -   hypothetical protein
3448318..3448542    -   74  26249444    -   c3609   -   -   hypothetical protein
3452810..3452968    +   52  26249448    -   c3613   -   COG2963L    hypothetical protein
3459134..3459277    +   47  26249456    -   c3621   -   -   hypothetical protein
3460499..3460642    +   47  26249457    -   c3622   -   -   hypothetical protein
3469679..3469801    -   40  26249464    -   c3629   -   -   hypothetical protein
3471917..3472081    -   54  26249466    -   c3631   -   -   hypothetical protein
3472357..3472488    -   43  26249467    -   c3632   -   -   hypothetical protein
3480627..3480971    -   114 26249477    -   c3642   -   -   hypothetical protein
3481920..3482084    -   54  26249479    -   c3644   -   -   hypothetical protein
3483544..3483738    -   64  26249481    -   c3646   -   -   hypothetical protein
3489471..3489692    -   73  26249488    -   c3653   -   -   hypothetical protein
3495115..3495444    +   109 26249491    -   c3656   -   -   hypothetical protein
3498552..3498731    -   59  26249496    -   c3661   -   -   hypothetical protein
3503701..3503889    -   62  26249502    -   c3667   -   -   hypothetical protein
3504920..3505831    -   303 26249505    -   c3670   -   -   hypothetical protein
3505840..3506568    -   242 26249507    -   c3672   -   -   hypothetical protein
3506813..3507376    -   187 26249510    -   c3675   -   -   hypothetical protein
3510482..3510694    +   70  26249518    -   c3683   -   -   hypothetical protein
3511126..3511281    +   51  26249519    -   c3684   -   COG3547L    hypothetical protein
3511449..3511592    -   47  26249520    -   c3685   -   -   hypothetical protein
3592859..3593014    -   51  26249590    -   c3759   -   -   hypothetical protein
3646881..3647003    +   40  26249642    -   c3811   -   -   hypothetical protein
3653460..3653582    +   40  26249649    -   c3818   -   -   hypothetical protein
3654441..3655538    -   365 26249651    -   c3820   -   -   hypothetical protein
3659862..3659990    -   42  26249657    -   c3826   -   -   hypothetical protein
3659947..3660153    +   68  26249658    -   c3827   -   -   hypothetical protein
3661452..3661862    +   136 26249660    -   c3829   -   -   hypothetical protein
3661949..3662131    +   60  26249662    -   c3831   -   -   hypothetical protein
3666617..3666757    -   46  26249666    -   c3835   -   -   hypothetical protein
3694153..3694281    -   42  26249694    -   c3865   -   -   hypothetical protein
3729896..3730021    -   41  26249729    -   c3902   -   -   hypothetical protein
3739466..3739603    +   45  26249742    -   c3915   -   -   hypothetical protein
3741630..3741788    +   52  26249744    -   c3917   -   -   hypothetical protein
3742603..3744825    +   740 26249746    -   c3919   -   -   hypothetical protein
3749504..3750973    +   489 26249752    -   c3925   -   -   hypothetical protein
3760536..3760670    +   44  26249761    -   c3935   -   -   hypothetical protein
3766437..3766562    +   41  26249769    -   c3943   -   -   hypothetical protein
3766601..3767146    +   181 26249770    -   c3944   -   -   hypothetical protein
3770108..3770449    +   113 26249775    -   c3949   -   -   hypothetical protein
3770737..3771372    +   211 26249777    -   c3951   -   COG3046R    hypothetical protein
3787807..3787944    -   45  26249798    -   c3972   -   -   hypothetical protein
3800842..3801051    +   69  26249809    -   c3983   -   -   hypothetical protein
3803718..3804131    +   137 26249814    -   c3988   -   -   hypothetical protein
3824394..3824582    +   62  26249833    -   c4007   -   -   hypothetical protein
3827694..3827858    +   54  26249836    -   c4010   -   -   hypothetical protein
3836886..3837014    +   42  26249845    -   c4019   -   -   hypothetical protein
3841700..3841828    -   42  26249851    -   c4025   -   -   hypothetical protein
3873121..3873501    +   126 26249883    -   c4059   -   -   hypothetical protein
3876072..3876623    +   183 26249888    -   c4064   -   -   hypothetical protein
3876674..3877297    +   207 26249891    -   c4067   -   -   hypothetical protein
3877382..3877939    +   185 26249893    -   c4069   -   -   hypothetical protein
3879025..3879579    +   184 26249898    -   c4074   -   -   hypothetical protein
3880126..3880542    +   138 26249902    -   c4078   -   -   hypothetical protein
3881259..3881666    +   135 26249905    -   c4081   -   -   hypothetical protein
3881886..3882812    +   308 26249908    -   c4084   -   -   hypothetical protein
3882740..3883321    +   193 26249910    -   c4086   -   -   hypothetical protein
3883021..3883656    +   211 26249912    -   c4088   -   -   hypothetical protein
3883592..3884293    +   233 26249914    -   c4090   -   -   hypothetical protein
3901326..3901484    -   52  26249934    -   c4110   -   -   hypothetical protein
3905482..3905943    +   153 26249939    -   c4115   -   -   hypothetical protein
3925270..3925446    -   58  26249964    -   c4140   -   -   hypothetical protein
3952403..3952525    +   40  26249992    -   c4168   -   -   hypothetical protein
3958573..3958701    -   42  26249998    -   c4174   -   -   hypothetical protein
3958643..3958774    -   43  26249999    -   c4175   -   -   hypothetical protein
3960691..3960870    +   59  26250001    -   c4177   -   -   hypothetical protein
3963539..3963724    -   61  26250006    -   c4182   -   -   hypothetical protein
3979431..3979577    -   48  26250019    -   c4195   -   -   hypothetical protein
3995303..3995464    +   53  26250035    -   c4211   -   -   hypothetical protein
4016531..4017163    +   210 26250050    -   c4226   -   -   hypothetical protein
4020033..4020191    +   52  26250054    -   c4230   -   -   hypothetical protein
4031097..4031228    +   43  26250065    -   c4243   -   -   hypothetical protein
4036080..4036226    +   48  26250071    -   c4249   -   -   hypothetical protein
4036205..4036342    -   45  26250072    -   c4250   -   -   hypothetical protein
4036870..4036992    +   40  26250074    -   c4252   -   -   hypothetical protein
4057486..4057617    -   43  26250097    -   c4275   -   -   hypothetical protein
4062119..4062514    -   131 26250103    -   c4281   -   -   hypothetical protein
4062169..4062300    +   43  26250104    -   c4282   -   -   hypothetical protein
4068468..4068599    -   43  26250110    -   c4288   -   -   hypothetical protein
4074686..4074865    -   59  26250116    -   c4294   -   -   hypothetical protein
4081663..4081812    -   49  26250122    -   c4300   -   -   hypothetical protein
4082560..4082724    +   54  26250124    -   c4302   -   -   hypothetical protein
4084297..4084470    +   57  26250127    -   c4305   -   -   hypothetical protein
4087994..4088152    +   52  26250131    -   c4309   -   -   hypothetical protein
4088156..4088341    -   61  26250132    -   c4310   -   -   hypothetical protein
4088424..4088585    +   53  26250133    -   c4311   -   -   hypothetical protein
4088467..4088616    -   49  26250134    -   c4312   -   -   hypothetical protein
4139049..4139240    +   63  26250174    -   c4352   -   -   hypothetical protein
4139457..4139618    -   53  26250175    -   c4353   -   -   hypothetical protein
4156259..4156384    +   41  26250193    -   c4371   -   -   hypothetical protein
4158236..4158385    +   49  26250196    -   c4374   -   -   hypothetical protein
4159023..4159385    -   120 26250198    -   c4376   -   -   hypothetical protein
4174872..4175045    +   57  26250213    -   c4391   -   -   hypothetical protein
4184545..4184667    +   40  26250223    -   c4401   -   -   hypothetical protein
4188565..4189302    -   245 26250229    -   c4407   -   -   hypothetical protein
4204255..4204665    -   136 26250242    -   c4420   -   -   hypothetical protein
4204954..4205121    -   55  26250244    -   c4422   -   -   hypothetical protein
4217825..4218310    +   161 26250253    -   c4431   -   -   hypothetical protein
4218443..4218706    +   87  26250256    -   c4434   -   -   hypothetical protein
4218725..4218883    -   52  26250257    -   c4435   -   -   hypothetical protein
4219224..4219421    +   65  26250259    -   c4437   -   -   hypothetical protein
4224496..4225521    +   341 26250264    -   c4442   -   -   hypothetical protein
4252033..4252296    -   87  26250294    -   c4472   -   -   hypothetical protein
4277483..4277713    +   76  26250315    -   c4493   -   -   hypothetical protein
4283872..4284084    -   70  26250321    -   c4499   -   -   hypothetical protein
4304030..4304158    -   42  26250339    -   c4519   -   -   hypothetical protein
4304606..4304797    +   63  26250340    -   c4520   -   -   hypothetical protein
4305133..4305537    +   134 26250342    -   c4522   -   -   hypothetical protein
4310426..4310605    -   59  26250351    -   c4531   -   -   hypothetical protein
4321370..4321690    +   106 26250362    -   c4542   -   -   hypothetical protein
4321940..4322074    +   44  26250363    -   c4543   -   -   hypothetical protein
4321953..4322141    +   62  26250364    -   c4544   -   -   hypothetical protein
4331010..4331156    +   48  26250379    -   c4559   -   -   hypothetical protein
4331703..4331861    +   52  26250380    -   c4560   -   -   hypothetical protein
4333323..4333460    +   45  26250382    -   c4562   -   -   hypothetical protein
4333721..4333894    +   57  26250383    -   c4563   -   -   hypothetical protein
4335337..4335492    +   51  26250385    -   c4565   -   -   hypothetical protein
4336085..4336216    -   43  26250387    -   c4567   -   -   hypothetical protein
4338319..4338765    -   148 26250392    -   c4572   -   -   hypothetical protein
4341555..4341758    -   67  26250399    -   c4579   -   -   hypothetical protein
4344784..4344927    -   47  26250404    -   c4584   -   -   hypothetical protein
4370980..4371108    +   42  26250431    -   c4610   -   -   hypothetical protein
4385760..4385960    -   66  26250443    -   c4626   -   -   hypothetical protein
4405947..4406087    +   46  26250463    -   c4645   -   -   hypothetical protein
4407758..4407880    +   40  26250465    -   c4647   -   -   hypothetical protein
4408751..4409545    +   264 26250468    -   c4650   -   -   hypothetical protein
4416478..4417029    +   183 26250474    -   c4656   -   -   hypothetical protein
4419358..4421037    +   559 26250479    -   c4661   -   -   hypothetical protein
4421077..4421814    +   245 26250481    -   c4663   -   -   hypothetical protein
4451028..4451213    -   61  26250506    -   c4689   -   -   hypothetical protein
4467850..4467975    +   41  26250522    -   c4703   -   -   hypothetical protein
4475457..4476491    -   344 26250531    -   c4712   -   -   hypothetical protein
4486067..4486222    +   51  26250539    -   c4720   -   -   hypothetical protein
4510163..4510324    +   53  26250562    -   c4743   -   -   hypothetical protein
4519621..4519746    -   41  26250571    -   c4752   -   -   hypothetical protein
4521725..4521856    +   43  26250575    -   c4756   -   -   hypothetical protein
4530799..4530939    +   46  26250585    -   c4766   -   -   hypothetical protein
4535368..4535517    -   49  26250589    -   c4770   -   -   hypothetical protein
4536775..4537509    -   244 26250591    -   c4772   -   -   hypothetical protein
4543132..4543290    +   52  26250599    -   c4780   -   -   hypothetical protein
4569560..4569700    +   46  26250622    -   c4805   -   -   hypothetical protein
4575461..4575610    -   49  26250626    -   c4811   -   -   hypothetical protein
4576275..4576415    -   46  26250628    -   c4813   -   -   hypothetical protein
4576723..4576869    -   48  26250629    -   c4814   -   -   hypothetical protein
4601742..4602053    +   103 26250652    -   c4837   -   -   hypothetical protein
4608966..4609592    +   208 26250660    -   c4846   -   COG0143J    hypothetical protein
4617184..4617333    +   49  26250668    -   c4854   -   -   hypothetical protein
4620147..4620314    +   55  26250672    -   c4858   -   -   hypothetical protein
4621117..4621245    -   42  26250674    -   c4860   -   -   hypothetical protein
4628431..4628568    +   45  26250682    -   c4868   -   -   hypothetical protein
4638596..4639102    +   168 26250696    -   c4882   -   -   hypothetical protein
4646689..4646829    -   46  26250703    -   c4889   -   -   hypothetical protein
4664569..4664763    -   64  26250717    -   c4903   -   -   hypothetical protein
4670670..4670996    -   108 26250723    -   c4909   -   COG0196H    hypothetical protein
4707331..4707492    -   53  26250748    -   c4934   -   -   hypothetical protein
4710641..4711642    -   333 26250752    -   c4938   -   -   hypothetical protein
4712672..4713178    -   168 26250756    -   c4942   -   -   hypothetical protein
4732892..4733020    -   42  26250774    -   c4960   -   -   hypothetical protein
4738830..4738952    +   40  26250779    -   c4965   -   -   hypothetical protein
4749615..4749761    +   48  26250785    -   c4973   -   -   hypothetical protein
4775480..4775641    +   53  26250810    -   c4998   -   -   hypothetical protein
4775798..4775920    -   40  26250812    -   c5000   -   -   hypothetical protein
4784370..4784522    +   50  26250820    -   c5008   -   -   hypothetical protein
4788342..4788704    -   120 26250824    -   c5012   -   -   hypothetical protein
4810920..4811120    -   66  26250845    -   c5033   -   -   hypothetical protein
4821518..4821652    +   44  26250854    -   c5042   -   -   hypothetical protein
4821668..4821808    -   46  26250855    -   c5043   -   -   hypothetical protein
4821812..4821964    +   50  26250856    -   c5044   -   -   hypothetical protein
4827688..4827822    +   44  26250863    -   c5051   -   -   hypothetical protein
4830900..4831139    +   79  26250867    -   c5055   -   -   hypothetical protein
4835121..4835249    +   42  26250871    -   c5059   -   -   hypothetical protein
4840930..4841127    +   65  26250877    -   c5065   -   -   hypothetical protein
4847558..4847689    -   43  26250885    -   c5073   -   -   hypothetical protein
4849989..4850147    +   52  26250887    -   c5075   -   -   hypothetical protein
4858103..4858489    +   128 26250895    -   c5083   -   -   hypothetical protein
4905707..4905865    +   52  26250937    -   c5129   -   -   hypothetical protein
4908549..4908683    +   44  26250940    -   c5132   -   -   hypothetical protein
4909009..4909461    -   150 26250943    -   c5135   -   -   hypothetical protein
4909988..4910131    +   47  26250945    -   c5137   -   -   hypothetical protein
4924834..4925364    +   176 26250961    -   c5153   -   -   hypothetical protein
4925298..4925744    +   148 26250962    -   c5154   -   -   hypothetical protein
4927846..4927977    +   43  26250967    -   c5159   -   -   hypothetical protein
4928570..4928725    -   51  26250969    -   c5161   -   -   hypothetical protein
4930708..4930890    +   60  26250973    -   c5165   -   -   hypothetical protein
4933881..4934117    +   78  26250977    -   c5169   -   -   hypothetical protein
4934166..4934432    +   88  26250979    -   c5171   -   -   hypothetical protein
4943153..4943767    +   204 26250991    -   c5183   -   -   hypothetical protein
4949967..4950092    -   41  26250998    -   c5190   -   -   hypothetical protein
4950188..4950634    +   148 26250999    -   c5191   -   COG0086K    hypothetical protein
4951420..4951572    -   50  26251002    -   c5194   -   -   hypothetical protein
4953819..4953944    +   41  26251008    -   c5200   -   -   hypothetical protein
4965775..4965957    +   60  26251020    -   c5212   -   -   hypothetical protein
4975907..4977358    +   483 26251029    -   c5221   -   -   hypothetical protein
4979719..4980036    -   105 26251033    -   c5225   -   -   hypothetical protein
4981882..4982286    -   134 26251037    -   c5229   -   -   hypothetical protein
4984468..4985022    -   184 26251041    -   c5233   -   -   hypothetical protein
4997456..4998481    +   341 26251054    -   c5246   -   -   hypothetical protein
5020333..5020500    -   55  26251078    -   c5270   -   -   hypothetical protein
5020365..5020517    -   50  26251079    -   c5271   -   -   hypothetical protein
5029442..5029777    -   111 26251089    -   c5282   -   -   hypothetical protein
5030260..5030928    -   222 26251093    -   c5286   -   -   hypothetical protein
5033084..5033467    -   127 26251097    -   c5290   -   -   hypothetical protein
5034149..5034637    -   162 26251100    -   c5293   -   -   hypothetical protein
5065817..5065957    -   46  26251129    -   c5322   -   -   hypothetical protein
5066710..5066835    -   41  26251131    -   c5324   -   -   hypothetical protein
5072718..5072849    +   43  26251137    -   c5330   -   -   hypothetical protein
5076398..5076808    -   136 26251141    -   c5334   -   -   hypothetical protein
5087694..5088158    +   154 26251150    -   c5343   -   -   hypothetical protein
5095040..5095174    -   44  26251159    -   c5351   -   -   hypothetical protein
5105110..5105238    -   42  26251169    -   c5361   -   -   hypothetical protein
5122071..5122415    +   114 26251182    -   c5374   -   -   hypothetical protein
5122185..5122343    -   52  26251183    -   c5375   -   COG0210L    hypothetical protein
5122193..5122630    -   145 26251184    -   c5376   -   -   hypothetical protein
5126849..5127133    +   94  26251188    -   c5380   -   -   hypothetical protein
5131079..5131210    +   43  26251194    -   c5386   -   -   hypothetical protein
5135022..5135429    -   135 26251198    -   c5390   -   -   hypothetical protein
5142996..5143124    -   42  26251206    -   c5398   -   -   hypothetical protein
5154615..5154746    +   43  26251219    -   c5411   -   -   hypothetical protein
5194885..5195040    +   51  26251254    -   c5448   -   -   hypothetical protein
5195456..5195578    -   40  26251255    -   c5449   -   -   hypothetical protein
5198259..5198411    +   50  26251261    -   c5455   -   -   hypothetical protein
5200284..5200976    -   230 26251264    -   c5458   -   -   hypothetical protein
5205759..5205884    +   41  26251270    -   c5464   -   -   hypothetical protein
