# Supplementary material for: Genome reannotation of Escherichia coli CFT073 with new insights into virulence
Source: BMC Genomics. 2009 Nov 22;10:552. doi: 10.1186/1471-2164-10-552 (PMC2785843; doi:10.1186/1471-2164-10-552)
Supplement: Additional file 2 — The newly added CDSs in the reannotation. This additional file contains the 299 newly added CDSs in the reannotation, information includes gene location, strand, gene length, PID, Gene synonym code and gene product. [file 1471-2164-10-552-S2.PTT]

Escherichia coli CFT073_ complete genome - 1..5231428                               
299 newly added protein-coding (reannotated)  (additional file 2)                              
Location    Strand  Length  PID Gene    Synonym Code    Product
11870..11935    +   21  *   -   c0001r  -   Predicted protein   
12038..12133    +   31  *   -   c0002r  -   Predicted protein   
16186..16338    -   50  *   -   c0003r  -   Toxic membrane protein_ hokC    
29538..29729    +   63  *   -   c0004r  -   Hypothetical protein    
29982..30452    +   156 *   -   c0005r  -   Non-specific ribonucleoside 
45846..46280    +   144 *   -   c0006r  -   Homologue to protein FixB   
46346..46786    +   146 *   -   c0007r  -   Homologue to protein FixB   
81729..81860    +   43  *   -   c0008r  -   Putative uncharacterized protein    
127216..128997  +   593 *   -   c0009r  -   Uropathogenic specific S-type colicin   
129401..129688  +   95  *   -   c0010r  -   Putative colicin    
129691..129984  +   97  *   -   c0011r  -   Putative colicin immunity protein   
131965..132090  +   41  *   -   c0012r  -   Transposase for insertion sequence  
136042..136671  +   209 *   -   c0013r  -   Probable pyruvate dehydrogenase 
136658..137935  +   425 *   -   c0014r  -   Pyruvate dehydrogenase  
203554..203907  +   117 *   -   c0015r  -   Predicted protein   
203960..204055  +   31  *   -   c0016r  -   Hypothetical protein    
204195..204752  +   185 *   -   c0017r  -   Putative ATP-binding component  
238894..239013  +   39  *   -   c0018r  -   Putative uncharacterized protein    
239023..239250  -   75  *   -   c0019r  -   Putative uncharacterized protein    
239479..239673  -   64  *   -   c0020r  -   Cell wall-associated hydrolase  
253442..253609  -   55  *   -   c0021r  -   Putative uncharacterized protein    
255064..255288  -   74  *   -   c0022r  -   L0008-like protein  
255428..255946  +   172 *   -   c0023r  -   Putative uncharacterized protein    
255849..256166  +   105 *   -   c0024r  -   Transposase protein 
256087..256683  +   198 *   -   c0025r  -   Putative protein    
256700..256930  +   76  *   -   c0026r  -   Hypothetical transposase    
270674..270919  -   81  *   -   c0027r  -   Phage integrase family protein  
271866..272603  +   245 26246197    -   c0292   -   -   hypothetical protein
292043..292366  +   107 *   -   c0028r  -   Putative uncharacterized protein    
300426..300542  +   38  *   -   c0029r  -   Putative protein
300576..300641  +   21  *   -   c0030r  -   Hypothetical protein
305442..305696  +   84  *   -   c0031r  -   Hypothetical protein
310860..312131  +   423 *   -   c0032r  -   CdiB protein
312198..312632  +   144 *   -   c0033r  -   CdiA protein
322222..322740  +   172 *   -   c0034r  -   Putative uncharacterized protein
322816..323052  +   78  *   -   c0035r  -   Putative protein
323036..323194  +   52  *   -   c0036r  -   Putative protein
325690..325962  -   90  *   -   c0037r  -   Homologue to pilu protein_ papB
331584..331709  -   41  *   -   c0038r  -   Predicted integrase protein
335703..335993  +   96  *   -   c0039r  -   Putative protein
348478..348687  +   69  *   -   c0040r  -   Putative receptor
376998..377138  +   46  *   -   c0041r  -   Homologue to Iso-IS1-insB protein
378980..379309  -   109 *   -   c0042r  -   Putative ferrodoxin
408902..409114  -   70  *   -   c0043r  -   Putative uncharacterized protein
428818..430314  +   498 *   -   c0044r  -   Putative protein_ homologous to YahG
430382..430630  +   82  *   -   c0045r  -   Putative uncharacterized protein
435157..435201  +   14  *   -   c0046r  -   Hypothetical protein
452265..452504  -   79  *   -   c0047r  -   Hypothetical protein
582977..583057  +   26  *   -   c0048r  -   Putative protein
592543..592800  +   85  *   -   c0049r  -   Predicted protein
593126..593323  +   65  *   -   c0050r  -   Predicted protein
625280..625372  -   30  *   -   c0051r  -   Hypothetical protein
627155..627463  -   102 *   -   c0052r  -   Putative prophase integrase protein_ IntD
627483..627782  -   99  *   -   c0053r  -   Putative integrase
681713..681823  -   36  *   -   c0054r  -   Hok/Gef family protein
691079..691375  -   98  *   -   c0055r  -   Citrate lyase acyl carrier protein_ CitD
778988..779098  -   36  *   -   c0056r  -   Hypothetical protein
796866..796979  +   37  *   -   c0057r  -   Hypothetical protein
834297..834971  +   224 *   -   c0058r  -   Biotin synthesis protein B
875244..875294  +   16  *   -   c0059r  -   Hypothetical protein
909004..909273  -   89  *   -   c0060r  -   Putative uncharacterized protein
912524..912676  -   50  *   -   c0061r  -   Putative uncharacterized protein
912701..912757  -   18  *   -   c0062r  -   Hypothetical protein
914647..914760  +   37  *   -   c0063r  -   Hypothetical protein
914770..914925  +   51  *   -   c0064r  -   Hypothetical protein
916419..916565  +   48  *   -   c0065r  -   Hypothetical protein
916956..917057  +   33  *   -   c0066r  -   Hypothetical protein
917672..917860  +   62  *   -   c0067r  -   Putative uncharacterized protein
937247..937315  +   22  *   -   c0068r  -   Hypothetical protein
942966..943067  +   33  *   -   c0069r  -   Hypothetical protein
974475..976484  +   669 *   -   c0070r  -   Macrolide-specific ABC-type protein
1002231..1003541    -   436 *   -   c0071r  -   Putative protein
1003381..1004514    -   377 *   -   c0072r  -   Putative protein
1019325..1019591    +   88  *   -   c0073r  -   Putative protein
1019452..1020312    +   286 *   -   c0074r  -   Putative protein
1059490..1059657    +   55  *   -   c0075r  -   Ribosomal modulation factor
1084234..1084326    +   30  *   -   c0076r  -   Hypothetical protein
1098806..1098973    +   55  *   -   c0077r  -   Hypothetical protein
1100027..1100332    +   101 *   -   c0078r  -   Hypothetical protein
1101750..1101923    +   57  *   -   c0079r  -   Hypothetical protein
1132609..1132743    +   44  *   -   c0080r  -   Putative uncharacterized protein
1136321..1136371    +   16  *   -   c0081r  -   Hypothetical protein
1139601..1139885    -   94  *   -   c0082r  -   Putative protein
1139653..1139919    -   88  *   -   c0083r  -   Tagatose-biphosphate adolase II
1140813..1141064    +   83  *   -   c0084r  -   Putative protein
1141282..1141383    +   33  *   -   c0085r  -   Hypothetical protein
1141446..1141883    -   145 *   -   c0086r  -   Putative protein
1141965..1142066    -   33  *   -   c0087r  -   Hypothetical protein
1142066..1142329    -   87  *   -   c0088r  -   Putative protein
1142354..1142572    -   72  *   -   c0089r  -   Putative protein
1164731..1165249    +   172 *   -   c0090r  -   Putative protein
1166568..1166987    -   139 *   -   c0091r  -   Putative protein
1167112..1167756    -   214 *   -   c0092r  -   Putative protein
1176363..1176527    +   54  *   -   c0093r  -   Protein MchX
1176596..1176805    +   69  *   -   c0094r  -   Microcin immunity protein_ MchI
1182901..1183122    +   73  *   -   c0095r  -   Microcin immunity protein_ McmI
1183119..1183397    +   92  *   -   c0096r  -   McmA protein
1212671..1212796    -   41  *   -   c0097r  -   Putative protein
1223287..1223520    -   77  *   -   c0098r  -   Putative uncharacterized protein
1234499..1235998    +   499 *   -   c0099r  -   R6-like transposase protein
1235995..1236750    +   251 *   -   c0100r  -   Insertion sequence ATP-binding protein
1270306..1270671    +   121 *   -   c0101r  -   Putative virulence factor
1270789..1271232    +   147 *   -   c0102r  -   Putative virulence factor
1290866..1291039    +   57  *   -   c0103r  -   50S ribosomal factor L32
1294169..1294906    +   245 *   -   c0104r  -   3-oxoacyl-acyl carriet protein
1314745..1315629    -   294 *   -   c0105r  -   Transcription-repair couple protein
1334231..1334512    +   93  *   -   c0106r  -   Putative protein
1338301..1338456    +   51  *   -   c0107r  -   Hypothetical protein
1371676..1371774    +   32  *   -   c0108r  -   Hypothetical protein
1379525..1379713    +   62  *   -   c0109r  -   Putative DNA binding protein
1384959..1385207    +   82  *   -   c0110r  -   Putative transcriptional activator_ Per homologue
1395192..1395452    -   86  *   -   c0111r  -   Hypothetical protein
1399577..1399702    +   41  *   -   c0112r  -   Hypothetical protein
1399872..1400051    -   59  *   -   c0113r  -   Hypothetical protein
1405665..1405886    -   73  *   -   c0114r  -   Putative C4-type zinc finger DNA binding protein
1406277..1406468    -   63  *   -   c0115r  -   Hypothetical protein
1412931..1413086    -   51  *   -   c0116r  -   Hypothetical protein
1416788..1416913    +   41  *   -   c0117r  -   Hypothetical protein
1418123..1418299    +   58  *   -   c0118r  -   Hypothetical protein
1422607..1422789    +   60  *   -   c0119r  -   Hypothetical peotein
1434048..1434275    +   75  *   -   c0120r  -   Putative protein
1434272..1434622    +   116 *   -   c0121r  -   Ig domain protein
1438027..1438356    +   109 *   -   c0122r  -   Minor tail protein
1455858..1456130    +   90  *   -   c0123r  -   Putative uncharacterized protein
1456610..1456786    +   58  *   -   c0124r  -   Putative uncharacterized protein
1458725..1458904    +   59  *   -   c0125r  -   Hypothetical protein
1459208..1459570    +   120 *   -   c0126r  -   Hypothetical protein
1461494..1461634    +   46  *   -   c0127r  -   Hypothetical protein
1532199..1532366    +   55  *   -   c0128r  -   Hypothetical protein
1532212..1532499    +   95  *   -   c0129r  -   Predicted protein
1532234..1532323    -   29  *   -   c0130r  -   Hypothetical protein
1539399..1539500    -   33  *   -   c0131r  -   Hypothetical protein
1544529..1544690    -   53  *   -   c0132r  -   Hypothetical protein
1562031..1563389    -   452 *   -   c0133r  -   Tryptophan biosynthesis protein
1609322..1609426    -   34  *   -   c0134r  -   Hypothetical protein
1632491..1632763    -   90  *   -   c0135r  -   Hypothetical protein
1632764..1633219    -   151 *   -   c0136r  -   Putative lysine carboxypeptide
1664321..1665229    +   302 *   -   c0137r  -   EntS/YbdA MFS transporter
1665588..1670360    +   1590    *   -   c0138r  -   Putative autotransporter protein
1705714..1705851    +   45  *   -   c0139r  -   Hypothetical protein
1709322..1709408    +   28  *   -   c0140r  -   Hypothetical protein
1709622..1710872    -   416 *   -   c0141r  -   Outer membrane TonB-dependent receptor
1710862..1711725    -   287 *   -   c0142r  -   Outer membrane receptor
1725418..1725504    +   28  *   -   c0143r  -   Putative protein
1727515..1727730    +   71  *   -   c0144r  -   Putative uncharacterized protein
1740228..1740815    +   195 *   -   c0145r  -   Formate dehydrogenase
1750171..1751349    -   392 *   -   c0146r  -   Putative enzyme
1750209..1750325    -   38  *   -   c0147r  -   Hypothetical protein
1779279..1779401    +   40  *   -   c0148r  -   Hypothetical protein
1785630..1787090    -   486 *   -   c0149r  -   Altronate oxidoreductase
1792671..1792790    +   39  *   -   c0150r  -   Hypothetical protein
1806257..1806331    -   24  *   -   c0151r  -   Hypothetical protein
1865074..1865199    +   41  *   -   c0152r  -   β-lactam resistance protein
1889782..1889844    +   20  *   -   c0153r  -   Hypothetical protein
1902540..1902650    -   36  *   -   c0154r  -   Putative protein
1951524..1953581    -   685 *   -   c0155r  -   Phenylalanyl-tRNA synthetase
1953448..1953912    -   154 *   -   c0156r  -   Putative protein
1955770..1955967    -   65  *   -   c0157r  -   50S ribosomal protein L35
1959061..1959300    +   79  *   -   c0158r  -   Putative uncharacterized protein
1960261..1960368    +   35  *   -   c0159r  -   Predicted protein
2082558..2083154    +   198 *   -   c0160r  -   Phosphoribosylglycinamide formyltransferase 2
2083173..2083736    +   187 *   -   c0161r  -   Putative protein
2120211..2120321    -   36  *   -   c0162r  -   Hypothetical protein
2164409..2164450    +   13  *   -   c0163r  -   Hypothetical protein
2207421..2207480    +   19  *   -   c0164r  -   Putative exported protein
2215292..2215510    -   72  *   -   c0165r  -   Putative DNA binding protein
2314311..2314523    +   70  *   -   c0166r  -   Putative transcriptional regulator
2328409..2329605    +   398 *   -   c0167r  -   Glycosyl transferase family protein
2331125..2331247    -   40  *   -   c0168r  -   Putative protein
2331582..2331692    +   36  *   -   c0169r  -   Putative uncharacterized protein
2331672..2331779    -   35  *   -   c0170r  -   Hypothetical protein
2336026..2336163    -   45  *   -   c0171r  -   Hypothetical protein
2336202..2336288    -   28  *   -   c0172r  -   Hypothetical protein
2347097..2347141    +   14  *   -   c0173r  -   Hypothtical protein
2349098..2349277    +   59  *   -   c0174r  -   Putative transposase
2357898..2358332    +   144 *   -   c0175r  -   Homologous to GTP-binding protein
2368079..2368435    +   118 *   -   c0176r  -   Hypothetical protein
2449308..2449568    +   86  *   -   c0177r  -   Hypothetical protein
2495548..2495667    +   39  *   -   c0178r  -   Hypothetical protein
2507364..2507471    +   35  *   -   c0179r  -   Homologous to putative inner membrane protein
2547930..2548520    -   196 *   -   c0180r  -   Putative protein
2548517..2548870    -   117 *   -   c0181r  -   Conserved protein
2570846..2571073    +   75  *   -   c0182r  -   Putative protein
2571057..2571143    +   28  *   -   c0183r  -   Hypothetical protein
2577661..2577864    -   67  *   -   c0184r  -   Hypothetical outer membrane protein
2708536..2708700    -   54  *   -   c0185r  -   ABC transporter component
2709112..2709318    -   68  *   -   c0186r  -   Putative protein
2720742..2721467    -   241 *   -   c0187r  -   Putative transport protein
2721472..2721918    -   148 *   -   c0188r  -   Putative protein
2886254..2886445    +   63  *   -   c0189r  -   Putative uncharacterized protein
2989363..2989557    +   64  *   -   c0190r  -   Cell wall-associated hydrogenase
2989787..2990014    +   75  *   -   c0191r  -   Putative uncharacterized protein
2990024..2990143    -   39  *   -   c0192r  -   Hypothetical protein
3046888..3047082    +   64  *   -   c0193r  -   Protein ylcI homologue
3047333..3047539    -   68  *   -   c0194r  -   Uncharacterized protein ybcW
3048181..3048411    -   76  *   -   c0195r  -   Uncharacterized protein ynfN
3058011..3058349    -   112 *   -   c0196r  -   Putative protein
3061005..3061040    +   11  *   -   c0197r  -   Hypothetical protein
3101847..3103580    -   577 *   -   c0198r  -   Alanyl-tRNA synthetase
3103723..3104478    -   251 *   -   c0199r  -   Putative protein
3114946..3115896    +   316 *   -   c0200r  -   Anaerobic nitric oxide reductase
3115901..3116386    +   161 *   -   c0201r  -   Conservative protein
3160953..3161105    -   50  *   -   c0202r  -   Hypothetical protein
3167987..3168322    +   111 *   -   c0203r  -   Glyerol-3-phosphate response protein
3168309..3168563    +   84  *   -   c0204r  -   Hypothetical protein
3194046..3194204    -   52  *   -   c0205r  -   Hypothetical protein
3212335..3212487    +   50  *   -   c0206r  -   Hypothetical protein
3212760..3213752    +   330 *   -   c0207r  -   L-fuculokinase
3369752..3369922    -   56  *   -   c0208r  -   Hypothetical protein
3382130..3382345    +   71  *   -   c0209r  -   Putative protein
3409614..3409967    +   117 *   -   c0210r  -   Phage-like element
3412924..3413223    +   99  *   -   c0211r  -   Putative protein
3437738..3438052    -   104 *   -   c0212r  -   Possible P fimbrial regulator protein papB
3450922..3450987    +   21  *   -   c0213r  -   Hypothetical protein
3451905..3452165    -   86  *   -   c0214r  -   Insertion sequence protein
3452185..3452226    +   13  *   -   c0215r  -   Hypothetical protein
3452229..3452321    -   30  *   -   c0216r  -   Hypothetical protein
3452604..3452813    +   69  *   -   c0217r  -   Putative uncharacterized protein
3452998..3453309    +   103 *   -   c0218r  -   Putative uncharacterized protein
3471865..3472089    +   74  *   -   c0219r  -   Hypothetical protein
3472281..3472439    +   52  *   -   c0220r  -   Hypothetical protein
3498968..3499069    -   33  *   -   c0221r  -   Hypothetical protein
3531004..3531597    -   197 *   -   c0222r  -   Hypothetical type II secretion system component
3531570..3532172    -   200 *   -   c0223r  -   Hypothetical type II secretion system component
3538895..3540118    -   407 *   -   c0224r  -   GlcF protein
3540129..3541181    -   350 *   -   c0225r  -   GlcE protein
3600287..3600619    -   110 *   -   c0226r  -   Putative uncharacterized protein
3691020..3691553    +   177 *   -   c0227r  -   Putative glutathione S-transferase
3691424..3692008    +   194 *   -   c0228r  -   Putative transferase
3696054..3696446    -   130 *   -   c0229r  -   Predicted transporter
3696275..3697387    -   370 *   -   c0230r  -   Putative transport system
3758632..3758958    -   108 *   -   c0231r  -   Putative protein
3758948..3760576    -   542 *   -   c0232r  -   ATP-dependent metallopeptidase HflB
3766628..3766939    -   103 *   -   c0233r  -   50S ribosomal protein L21
3828066..3828230    +   54  *   -   c0234r  -   Hypothetical protein
3855625..3855819    +   64  *   -   c0235r  -   Cell wall-associated hydrogenase protein
3856048..3856290    +   80  *   -   c0236r  -   Putative uncharacterized protein
3856287..3856406    -   39  *   -   c0237r  -   Hypothetical protein
3873994..3874110    -   38  *   -   c0238r  -   50S ribosomal subunit protein L36
3903151..3903318    +   55  *   -   c0239r  -   Hypothetical protein
3903352..3904938    +   528 *   -   c0240r  -   Putative uncharacterized protein
4020420..4020722    +   100 *   -   c0241r  -   Hypothetical acetyltransferase
4020735..4020908    +   57  *   -   c0242r  -   Hypothetical protein
4083199..4083396    +   65  *   -   c0243r  -   Putative protein
4083336..4083506    +   56  *   -   c0244r  -   Hypothetical protein
4139185..4139292    -   35  *   -   c0245r  -   Hypothetical protein
4159486..4159698    -   70  *   -   c0246r  -   Putative membrane permeability altering protein HokA
4216169..4216354    +   61  *   -   c0247r  -   Putative protein
4283366..4283440    -   24  *   -   c0248r  -   Hypothetical protein
4283780..4284055    -   91  *   -   c0249r  -   IS element
4291696..4292046    +   116 *   -   c0250r  -   transposase
4293074..4293121    -   15  *   -   c0251r  -   Transposase IS3/IS9 family protein
4294097..4294258    -   53  *   -   c0252r  -   Hypothetical protein
4301574..4302509    -   311 *   -   c0253r  -   Putative uncharacterized protein
4332035..4332148    -   37  *   -   c0254r  -   Hypothetical protein
4373586..4374734    -   382 *   -   c0255r  -   Bifunctional 2-oxo-3-deoxygalactonate_6-phosphate aldolase/galactonate dehydratase_ dgoD
4374756..4375349    -   197 *   -   c0256r  -   Putative protein
4380278..4380658    +   126 *   -   c0257r  -   Putative uncharacterized protein
4381415..4381915    +   166 *   -   c0258r  -   Putative uncharacterized protein
4384062..4384772    -   236 *   -   c0259r  -   Hypothetical chromosal protein
4384741..4385466    -   241 *   -   c0260r  -   Hypothetical chromosal protein
4386553..4386810    +   85  *   -   c0261r  -   UPF0161 protein yidD
4446589..4446831    -   80  *   -   c0262r  -   Putative protein
4447060..4447254    -   64  *   -   c0263r  -   Cell wall-associated hydrogenase protein
4482875..4483018    -   47  *   -   c0264r  -   Hypothetical protein
4494050..4494145    +   31  *   -   c0265r  -   Hypothetical protein
4521197..4521490    -   97  *   -   c0266r  -   Putative uncharacterized protein
4535533..4535628    +   31  *   -   c0267r  -   Hypothetical protein
4564910..4565029    +   39  *   -   c0268r  -   Hypothetical protein
4565026..4565268    -   80  *   -   c0269r  -   Putative protein
4565497..4565691    -   64  *   -   c0270r  -   Cell wall-associated hydrogenase protein
4572457..4573236    +   259 *   -   c0271r  -   Putative protein
4573149..4575242    +   697 *   -   c0272r  -   Conservative protein
4608747..4609334    -   195 *   -   c0273r  -   Formate dehydrogenase-O_ major subunit
4646707..4646919    +   70  *   -   c0274r  -   50S ribosomal protein L31
4702788..4702907    +   39  *   -   c0275r  -   Hypothetical protein
4702917..4703144    -   75  *   -   c0276r  -   Putative uncharacterized protein
4703373..4703567    -   64  *   -   c0277r  -   Cell wall-associated hydrogenase protein
4742961..4743080    +   39  *   -   c0278r  -   Hypothetical protein
4743077..4743319    -   80  *   -   c0279r  -   Putative uncharacterized protein
4743548..4743742    -   64  *   -   c0280r  -   Cell wall-associated dehydrogenase protein
4822057..4822113    -   18  *   -   c0281r  -   Putative protein
4822307..4822417    -   36  *   -   c0282r  -   Hypothetical protein
4858106..4858525    -   139 *   -   c0283r  -   Formate dehydrogenase-H_ fdhF
4874565..4875122    -   185 *   -   c0284r  -   ATP-binding protein_ phnN
4901810..4902154    -   114 *   -   c0285r  -   Putative uncharacterized protein
4902072..4902452    -   126 *   -   c0286r  -   Putative uncharacterized protein
4909481..4909777    +   98  *   -   c0287r  -   Predicted protein_ homologous to YdjK
4932104..4932217    -   37  *   -   c0288r  -   Hypothetical protein
4940353..4940478    +   41  *   -   c0289r  -   Hypothetical protein
4948974..4949288    -   104 *   -   c0290r  -   P fimbrial regulator papB
4952308..4952481    +   57  *   -   c0291r  -   Putative uncharacterized protein
4966824..4966949    -   41  *   -   c0292r  -   Putative protein
5021097..5021354    +   85  *   -   c0293r  -   Putative protein
5033588..5033902    +   104 *   -   c0294r  -   Primosomal replication protein_ priB
5063873..5064055    -   60  *   -   c0295r  -   Predicted protein
5116725..5116814    +   29  *   -   c0296r  -   Hypothetical protein
5154853..5155197    +   114 *   -   c0297r  -   Probable RNA2 phosphotransferase
5155083..5155406    +   107 *   -   c0298r  -   Hypothetical protein
