# Supplementary material for: Genome reannotation of Escherichia coli CFT073 with new insights into virulence
Source: BMC Genomics. 2009 Nov 22;10:552. doi: 10.1186/1471-2164-10-552 (PMC2785843; doi:10.1186/1471-2164-10-552)
Supplement: Additional file 3 — The ptt file for all protein-coding genes. This additional file encloses all the protein-coding genes in the reannotation, information includes gene ID, position, strand, other database accession number, and function comments. [file 1471-2164-10-552-S3.PTT]

Escherichia coli CFT073, complete genome - 1..5231428
5030 proteins  (additional file 3)
Location    Strand  Length  PID Gene    Synonym Code    COG Product
1000054..1001202    +   382 26246926    ycaD    c0881   -   -   putative MFS family transporter protein
1001299..1002039    -   246 26246927    pflA    c0882   -   COG1180O    Pyruvate formate-lyase 1 activating enzyme
1002231..1003541    -   436 *   -   c0071r  -   -   Putative protein
1003381..1004514    -   377 *   -   c0072r  -   -   Putative protein
1004569..1005426    -   285 26246929    focA,2  c0883   -   COG2116P    Probable formate transporter 1
1005832..1007592    -   586 26246930    ycaO    c0884   -   COG1944S    Hypothetical protein ycaO
1007722..1008414    +   230 26246931    ycaP    c0885   -   -   Hypothetical protein ycaP
1008613..1009701    +   362 26246932    serC    c0886   -   COG1932HE   phosphoserine aminotransferase
100914..102230  +   438 26246021    murD    c0086   -   COG0771M    UDP-N-acetylmuramoyl-L-alanyl-D-glutamate synthetase
1009772..1011055    +   427 26246933    aroA    c0887   -   COG0128E    3-phosphoshikimate 1-carboxyvinyltransferase
1011225..1011989    +   254 26246934    ycaL    c0888   -   COG0501O    Putative metalloprotease ycaL
1012162..1012845    +   227 26246935    cmk c0889   -   COG0283F    cytidylate kinase
1012956..1014629    +   557 26246936    rpsA    c0890   -   COG0539J    30S ribosomal protein S1
1014789..1015073    +   94  26246937    himD    c0891   -   -   integration host factor beta subunit
1015279..1017543    +   754 26246939    ycaI    c0892   -   COG0658R,COG2333R   Hypothetical protein ycaI
1017580..1019328    +   582 26246941    msbA    c0893   -   COG1132V    Probable transport ATP-binding protein msbA
1019325..1019591    +   88  *   -   c0073r  -   -   Putative protein
1019452..1020312    +   286 *   -   c0074r  -   -   Putative protein
1020349..1021581    +   410 26246942    ycaQ    c0894   -   -   Hypothetical protein ycaQ
1021633..1021815    +   60  26246943    ycaR    c0895   -   -   Protein ycaR
1021812..1022558    +   248 26246944    kdsB    c0896   -   COG1212M    3-deoxy-manno-octulosonate cytidylyltransferase
102230..103474  +   414 26246022    ftsW    c0087   -   -   Cell division protein ftsW
1022712..1023605    +   297 26246945    ycbJ    c0897   -   -   Hypothetical protein ycbJ
1023582..1024361    -   259 26246946    ycbC    c0898   -   COG1434S    Hypothetical protein ycbC
1024497..1025282    +   261 26246948    smtA    c0899   -   COG0500QR   Protein smtA
1025279..1026601    +   440 26246949    mukF    c0900   -   -   condesin subunit F
1026582..1027286    +   234 26246950    mukE    c0901   -   -   condesin subunit E
1027286..1031746    +   1486    26246951    mukB    c0902   -   COG3096D    condesin subunit B
1032007..1033854    +   615 26246952    ycbB    c0903   -   COG2989S    Hypothetical protein ycbB
1034035..1034583    +   182 26246953    ycbK    c0904   -   COG3108S    Hypothetical protein ycbK
1034610..1035257    +   215 26246954    ycbL    c0905   -   COG0491R    Hypothetical protein ycbL
103471..104538  +   355 26246023    murG    c0088   -   COG0707M    N-acetylglucosaminyl transferase
1035307..1036497    -   396 26246955    aspC    c0906   -   COG1448E    aspartate aminotransferase
1036682..1037770    -   362 26246956    ompF    c0907   -   COG3203M    Outer membrane protein F precursor
1038373..1039773    -   466 26246957    asnS    c0908   -   COG0017J    asparaginyl-tRNA synthetase
1039942..1041144    -   400 26246958    pncB    c0909   -   COG1488H    nicotinate phosphoribosyltransferase
1041410..1044022    +   870 26246960    pepN    c0910   -   COG0308E    Aminopeptidase N
1044217..1044984    -   255 26246961    ycbE    c0911   -   COG1116P    Putative aliphatic sulfonates transport ATP-binding protein ssuB
1044981..1045772    -   263 26246962    ycbM    c0912   -   COG0600P    Putative aliphatic sulfonates transport permease protein ssuC
1045784..1046929    -   381 26246963    ycbN    c0913   -   COG2141C    alkanesulfonate monooxygenase
104592..106067  +   491 26246024    murC    c0089   -   COG0773M    UDP-N-acetylmuramate--L-alanine ligase
1046926..1047885    -   319 26246964    ycbO    c0914   -   COG0715P    Putative aliphatic sulfonates binding protein precursor
1047878..1048453    -   191 26246965    ycbP    c0915   -   COG0431R    FMN reductase
1048..3510  +   820 26245920    thrA    c0002   -   COG0527E,COG0460E   bifunctional aspartokinase I/homeserine dehydrogenase I
1048690..1049700    +   336 26246966    pyrD    c0916   -   COG0167F    dihydroorotate dehydrogenase
1049874..1050416    +   180 26246967    ycbW    c0917   -   -   Hypothetical protein ycbW
1050413..1051522    -   369 26246968    ycbX    c0918   -   COG0633C,COG3217R   Hypothetical protein ycbX
1051620..1053728    +   702 26246969    ycbY    c0919   -   COG1092R,COG0116L   Hypothetical protein ycbY
1053740..1055647    +   635 26246970    uup c0920   -   COG0488R    ABC transporter ATP-binding protein uup
1055777..1057030    +   417 26246971    pqiA    c0921   -   COG2995S    Paraquat-inducible protein A
1057035..1058675    +   546 26246972    pqiB    c0922   -   COG3008R    Paraquat-inducible protein B
1058672..1059235    +   187 26246973    ymbA    c0923   -   COG3009S    Hypothetical protein ymbA
1059490..1059657    +   55  *   -   c0075r  -   -   Ribosomal modulation factor
1059727..1060245    -   172 26246975    fabA    c0924   -   COG0764I    3-hydroxydecanoyl-ACP dehydratase
1060314..1062074    -   586 26246976    -   c0925   -   COG1067O    Putative protease La homolog
106060..106980  +   306 26246025    ddl c0090   -   COG1181M    D-alanylalanine synthetase
1062260..1062712    +   150 26246977    ycbG    c0926   -   -   hypothetical protein
1062790..1063842    -   350 26246978    ompA    c0927   -   COG2885M    Outer membrane protein A precursor
1064198..1064707    -   169 26246980    sulA    c0928   -   -   Cell division inhibitor
1064926..1065555    +   209 26246981    yccR    c0929   -   COG3070K    Hypothetical protein yccR
1065518..1067680    -   720 26246982    yccS    c0930   -   COG1289S    Hypothetical protein yccS
1067690..1068136    -   148 26246983    yccF    c0931   -   COG3304S    Hypothetical protein yccF
1068259..1070313    +   684 26246984    helD    c0932   -   COG0210L    Helicase IV
106982..107812  +   276 26246026    ftsQ    c0091   -   COG1589M    Cell division protein ftsQ
1070345..1070803    -   152 26246985    mgsA    c0933   -   -   methylglyoxal synthase
1070899..1071561    -   220 26246986    yccT    c0934   -   -   hypothetical protein
10716..11282    -   188 26245932    yaaH    c0010   -   COG1584S    Hypothetical protein yaaH
1071734..1072147    +   137 26246987    -   c0935   -   COG1832R    Protein yccU
1072192..1072560    -   122 26246989    yccV    c0936   -   COG3785S    Hypothetical protein yccV
1072567..1073757    -   396 26246990    yccW    c0937   -   COG1092R    Hypothetical protein yccW
1073852..1074130    +   92  26246991    -   c0938   -   COG1254C    Putative acylphosphatase
1074127..1074456    -   109 26246992    yccK    c0939   -   -   Hypothetical protein yccK
1074548..1075207    -   219 26246995    yccA    c0940   -   COG0670R    Hypothetical protein yccA
1075928..1077046    +   372 26246998    hyaA    c0941   -   COG1740C    Hydrogenase-1 small chain precursor
1077043..1078836    +   597 26246999    hyaB    c0942   -   COG0374C    Hydrogenase-1 large chain
107809..109071  +   420 26246027    ftsA    c0092   -   COG0849D    cell division protein
1078855..1079562    +   235 26247000    hyaC    c0943   -   COG1969C    Probable Ni/Fe-hydrogenase 1 B-type cytochrome subunit
1079559..1080146    +   195 26247001    hyaD    c0944   -   COG0680C    Hydrogenase 1 maturation protease
1080143..1080541    +   132 26247002    hyaE    c0945   -   -   Hydrogenase-1 operon protein hyaE
1080538..1081395    +   285 26247003    hyaF    c0946   -   -   Hydrogenase-1 operon protein hyaF
1081529..1083073    +   514 26247004    appC    c0947   -   COG1271C    Cytochrome BD-II oxidase subunit I
1083085..1084221    +   378 26247005    appB    c0948   -   COG1294C    Cytochrome BD-II oxidase subunit II
1084234..1084326    +   30  *   -   c0076r  -   -   Hypothetical protein
1084406..1085716    +   436 26247006    appA    c0949   -   -   6-phytase
1085704..1085916    -   70  26247007    cspH    c0950   -   -   Cold shock-like protein cspH
1086202..1086414    +   70  26247008    cspG    c0951   -   -   Cold shock-like protein cspG
1086588..1086818    +   76  26247009    sfa c0952   -   -   Sfa protein
1086808..1086981    +   57  26247010    -   c0953   -   -   GnsB protein
1087030..1088103    -   357 26247012    yccM    c0954   -   COG0348C    Putative electron transport protein yccM
1088186..1090918    -   910 26247013    torS    c0955   -   COG0642T    Sensor protein torS
1091001..1092029    +   342 26247015    torT    c0956   -   COG1879G    Periplasmic protein torT precursor
109132..110283  +   383 26246028    ftsZ    c0093   -   COG0206D    cell division protein FtsZ
1092002..1092694    -   230 26247016    torR    c0957   -   COG0745TK   TorCAD operon transcriptional Regulatory protein torR
1092824..1093996    +   390 26247017    torC    c0958   -   COG3005C    Cytochrome c-type protein torC
1093996..1096542    +   848 26247018    torA    c0959   -   COG0243C    Trimethylamine-N-oxide reductase 1 precursor
1096539..1097138    +   199 26247019    torD    c0960   -   COG3381R    chaperone protein TorD
1097494..1097799    -   101 26247020    yccD    c0961   -   -   Hypothetical protein yccD
1097799..1098719    -   306 26247021    cbpA    c0962   -   COG2214O    Curved DNA-binding protein
1098806..1098973    +   55  *   -   c0077r  -   -   Hypothetical protein
1099254..1100210    +   318 26247022    agp c0963   -   -   Glucose-1-phosphatase precursor
1100027..1100332    +   101 *   -   c0078r  -   -   Hypothetical protein
1100241..1100495    +   84  26247023    -   c0964   -   -   hypothetical protein
1100533..1100760    -   75  26247024    yccJ    c0965   -   -   Hypothetical protein yccJ
1100781..1101377    -   198 26247025    wrbA    c0966   -   COG0655R    TrpR binding protein WrbA
1101750..1101923    +   57  *   -   c0079r  -   -   Hypothetical protein
1102006..1103334    -   442 26247028    ycdG    c0967   -   COG2233F    Putative purine permease ycdG
1103355..1103849    -   164 26247029    -   c0968   -   COG1853R    Putative flavin:NADH reductase ycdH
110384..111301  +   305 26246029    lpxC    c0094   -   -   UDP-3-O-[3-hydroxymyristoyl] N-acetylglucosamine deacetylase
1103860..1104450    -   196 26247030    -   c0969   -   COG0778C    hypothetical protein
1104460..1105260    -   266 26247031    ycdJ    c0970   -   COG0596R    Hypothetical protein ycdJ
1105268..1105654    -   128 26247032    ycdK    c0971   -   COG0251J    Hypothetical protein ycdK
1105666..1106358    -   230 26247033    ycdL    c0972   -   COG1335Q    Hypothetical isochorismatase family protein ycdL
1106358..1107449    -   363 26247034    -   c0973   -   COG2141C    Putative monooxygenase ycdM
1107737..1108375    +   212 26247035    ycdC    c0974   -   COG1309K    Hypothetical transcriptional regulator ycdC
1108415..1112377    -   1320    26247036    putA    c0975   -   COG4230C    Delta-1-pyrroline-5-carboxylate dehydrogenase
1112435..1112641    +   68  26247037    -   c0976   -   -   hypothetical protein
1112800..1114308    +   502 26247039    putP    c0977   -   COG0591ER   Sodium/proline symporter
1114592..1115359    +   255 26247040    -   c0978   -   COG0672P    Putative cytochrome
111532..112044  +   170 26246030    yacA    c0095   -   -   SecA regulator SecM
1115417..1116544    +   375 26247041    ycdO    c0979   -   COG2822P    Protein ycdO
1116550..1117821    +   423 26247042    ycdB    c0980   -   COG2837P    Hypothetical protein ycdB precursor
1118312..1119235    +   307 26247044    phoH    c0981   -   COG1702T    PhoH protein
1119285..1119698    -   137 26247045    ycdP    c0982   -   -   Hypothetical protein ycdP
1119700..1121025    -   441 26247046    ycdQ    c0983   -   COG1215M    Hypothetical protein ycdQ
1121018..1123036    -   672 26247047    ycdR    c0984   -   -   Hypothetical lipoprotein ycdR precursor
112106..114811  +   901 26246031    secA    c0096   -   COG0653U    translocase
1123045..1125468    -   807 26247048    ycdS    c0985   -   -   Hypothetical protein ycdS precursor
1126056..1127423    +   455 26247049    ycdT    c0986   -   -   Hypothetical protein ycdT
1127702..1128904    +   400 26247050    -   c0987   -   COG0582L    Putative P4-family integrase
1129092..1130909    -   605 26247051    -   c0988   -   -   hypothetical protein
1131195..1131359    +   54  26247052    -   c0989   -   -   hypothetical protein
1131407..1131799    +   130 26247053    -   c0990   -   COG1662L    Unknown in IS1N
1132023..1132319    +   98  26247054    alpA    c0991   -   COG3311K    Prophage CP4-57 Regulatory protein alpA
1132609..1132743    +   44  *   -   c0080r  -   -   Putative uncharacterized protein
1132962..1134404    +   480 26247055    -   c0992   -   -   Hypothetical protein yfjI
1135368..1135961    +   197 26247056    -   c0993   -   -   hypothetical protein
1136015..1136269    +   84  26247058    -   c0994   -   COG0313R    hypothetical protein
1136321..1136371    +   16  *   -   c0081r  -   -   Hypothetical protein
1136438..1138438    -   666 26247059    -   c0995   -   COG3345G    hypothetical protein
1138353..1139516    -   387 26247060    -   c0996   -   COG1168E    Putative aminotransferase
1139601..1139885    -   94  *   -   c0082r  -   -   Putative protein
1139653..1139919    -   88  *   -   c0083r  -   -   Tagatose-biphosphate adolase II
1139941..1140564    -   207 26247061    -   c0997   -   COG2222M,COG4573G   hypothetical protein
1140813..1141064    +   83  *   -   c0084r  -   -   Putative protein
1141282..1141383    +   33  *   -   c0085r  -   -   Hypothetical protein
1141446..1141883    -   145 *   -   c0086r  -   -   Putative protein
1141965..1142066    -   33  *   -   c0087r  -   -   Hypothetical protein
1142066..1142329    -   87  *   -   c0088r  -   -   Putative protein
1142354..1142572    -   72  *   -   c0089r  -   -   Putative protein
1142992..1143417    +   141 26247063    -   c0998   -   -   hypothetical protein
11431..12144    -   237 26245933    yaaW    c0011   -   COG4735S    Hypothetical protein yaaW
1143727..1144956    -   409 26247065    -   c0999   -   COG0304IQ   3-oxoacyl-(acyl carrier protein) synthase
1144953..1145684    -   243 26247066    fabG    c1000   -   COG1028IQR  3-ketoacyl-(acyl-carrier-protein) reductase
1145684..1146148    -   154 26247067    -   c1001   -   COG4706I    hypothetical protein
1146145..1147314    -   389 26247068    -   c1002   -   COG0304IQ   3-oxoacyl-(acyl carrier protein) synthase
1147316..1147900    -   194 26247069    -   c1003   -   -   hypothetical protein
1147897..1150215    -   772 26247070    -   c1004   -   COG4258R    hypothetical protein
114871..115269  +   132 26246032    mutT    c0097   -   COG0494LR   Mutator mutT protein
1150184..1150789    -   201 26247071    -   c1005   -   -   hypothetical protein
1150786..1151208    -   140 26247072    -   c1006   -   COG0824R    hypothetical protein
1151212..1152888    -   558 26247073    -   c1007   -   COG0463M,COG4261R   Putative enzyme
1152879..1153232    -   117 26247075    -   c1008   -   COG0764I    hypothetical protein
1153219..1154577    -   452 26247076    -   c1009   -   COG0365I    Putative enzyme
1154574..1155155    -   193 26247077    -   c1010   -   COG4648S    hypothetical protein
1155160..1155411    -   83  26247078    -   c1011   -   COG0236IQ   acyl carrier protein
1155423..1155680    -   85  26247079    -   c1012   -   COG0236IQ   Putative acyl carrier protein
1155655..1156494    -   279 26247080    -   c1013   -   COG0204I    Putative phospholipid biosynthesis acyltransferase
1156473..1157195    -   240 26247081    -   c1014   -   -   hypothetical protein
115720..115893  +   57  26246033    -   c0098   -   COG2963L    hypothetical protein
1157236..1158294    -   352 26247082    -   c1015   -   -   Putative O-methyltransferase
1158359..1158748    -   129 26247083    -   c1016   -   -   hypothetical protein
1159313..1162039    +   908 26247084    -   c1017   -   -   hypothetical protein
115993..116715  +   240 26246034    -   c0099   -   COG2801L    Putative Transposase insK for insertion sequence element IS150
1161999..1163231    +   410 26247085    -   c1018   -   -   hypothetical protein
1163191..1164804    +   537 26247086    -   c1019   -   -   hypothetical protein
1164731..1165249    +   172 *   -   c0090r  -   -   Putative protein
1165325..1165702    +   125 26247087    -   c1020   -   -   hypothetical protein
1166202..1166597    +   131 26247088    -   c1021   -   -   hypothetical protein
1166568..1166987    -   139 *   -   c0091r  -   -   Putative protein
1167112..1167756    -   214 *   -   c0092r  -   -   Putative protein
1167823..1168386    +   187 26247090    -   c1022   -   COG0847L    hypothetical protein
116788..116985  -   65  26246036    yacG    c0100   -   -   zinc-binding protein
1168463..1168702    -   79  26247091    -   c1023   -   -   Cea protein
1169792..1169941    -   49  26247093    -   c1024   -   -   hypothetical protein
116995..117738  -   247 26246037    yacF    c0101   -   -   hypothetical protein
1169968..1170276    -   102 26247094    -   c1025   -   -   hypothetical protein
1170358..1170672    -   104 26247095    -   c1026   -   COG3464L    hypothetical protein
1170833..1171582    -   249 26247096    -   c1027   -   COG3464L    Putative Transposase
1172527..1173561    +   344 26247097    -   c1028   -   COG0722E    3-deoxy-7-phosphoheptulonate synthase
1174628..1175293    -   221 26247100    -   c1029   -   COG2801L    Transposase insF for insertion sequence IS3A/B/C/D/E/fA
1175364..1175588    -   74  26247101    -   c1030   -   -   Transposase insE for insertion sequence IS3A/B/C/D/E/fA/fB
1176363..1176527    +   54  *   -   c0093r  -   -   Protein MchX
1176596..1176805    +   69  *   -   c0094r  -   -   Microcin immunity protein, MchI
1176822..1177049    +   75  26247102    mchB    c1031   -   -   MchB protein
1177321..1178871    +   516 26247103    mchC    c1032   -   -   MchC protein
117738..118358  -   206 26246038    coaE    c0102   -   COG0237H    dephospho-CoA kinase
1178897..1179349    +   150 26247104    mchD    c1033   -   COG2994O    MchD protein
1179502..1180776    +   424 26247105    mchE    c1034   -   COG0845M    Microcin H47 secretion protein
1180769..1182865    +   698 26247106    mchF    c1035   -   COG2274V    Probable microcin H47 secretion ATP-binding protein
1182901..1183122    +   73  *   -   c0095r  -   -   Microcin immunity protein, McmI
1183119..1183397    +   92  *   -   c0096r  -   -   McmA protein
1183572..1184258    -   228 26247107    -   c1036   -   -   hypothetical protein
1184358..1184816    -   152 26247108    -   c1037   -   -   hypothetical protein
1185274..1185786    +   170 26247109    -   c1038   -   -   hypothetical protein
118583..119626  +   347 26246039    guaC    c0103   -   COG0516F    guanosine 5'-monophosphate oxidoreductase
1186007..1186597    +   196 26247110    -   c1039   -   -   hypothetical protein
1186872..1187093    -   73  26247111    sfaC    c1040   -   COG2345K    Putative F1C and S fimbrial switch Regulatory protein
11870..11935    +   21  *   -   c0001r  -   -   Predicted protein
1187512..1187841    +   109 26247112    sfaB    c1041   -   -   Putative F1C and S fimbrial switch Regulatory protein
1188213..1188755    +   180 26247113    focA    c1042   -   COG3539NU   F1C major fimbrial subunit precursor
1188826..1189365    +   179 26247114    sfaD    c1043   -   COG3539NU   Putative minor F1C fimbrial subunit precursor
1189418..1190101    +   227 26247115    focC    c1044   -   COG3121NU   F1C periplasmic chaperone
1190246..1192801    +   851 26247116    focD    c1045   -   COG3188NU   F1C fimbrial usher
1192814..1193341    +   175 26247117    focF    c1046   -   COG3539NU   F1C minor fimbrial subunit F precursor
1193363..1193866    +   167 26247118    focG    c1047   -   COG3539NU   F1C minor fimbrial subunit protein G presursor
1193859..1194827    +   322 26247119    focH    c1048   -   COG3539NU   F1C Putative fimbrial adhesin precursor
1195131..1195871    +   246 26247120    -   c1049   -   -   hypothetical protein
1196069..1196569    +   166 26247121    focX    c1050   -   COG1846K    Putative Regulatory protein
119661..120863  -   400 26246040    hofC    c0104   -   COG1459NU   Protein transport protein hofC
1196895..1197920    -   341 26247122    -   c1051   -   COG3335L    hypothetical protein
1198162..1200339    +   725 26247124    iroN    c1052   -   COG4771P    Siderophore receptor IroN
1200384..1201340    -   318 26247125    iroE    c1053   -   COG2819R    IroE protein
1201425..1202645    -   406 26247126    iroD    c1054   -   COG2382P    Ferric enterochelin esterase
1202758..1206417    -   1219    26247127    iroC    c1055   -   COG1132V    ATP binding cassette (ABC) transporter homolog
12038..12133    +   31  *   -   c0002r  -   -   Predicted protein
1206557..1207672    -   371 26247128    iroB    c1056   -   COG1819GC   Putative glucosyltransferase
120853..122238  -   461 26246041    hofB    c0105   -   COG2804NU   Protein transport protein hofB
1208687..1209145    +   152 26247130    -   c1057   -   COG1943L    hypothetical protein
1209273..1209590    -   105 26247131    -   c1058   -   -   hypothetical protein
1211507..1211866    -   119 26247134    -   c1059   -   -   Putative Transposase
1211977..1212507    -   176 26247135    -   c1060   -   -   hypothetical protein
1212504..1213151    -   215 26247136    -   c1061   -   COG2801L    Putative Transposase for IS629
1212671..1212796    -   41  *   -   c0097r  -   -   Putative protein
1213391..1213717    -   108 26247137    -   c1062   -   -   Unknown protein of IS629 encoded within prophage
1213743..1214183    -   146 26247138    -   c1063   -   -   hypothetical protein
1214535..1216499    +   654 26247139    -   c1064   -   COG1629P    Outer membrane heme/hemoglobin receptor
1216518..1217309    +   263 26247140    -   c1065   -   COG5266P    hypothetical protein
12170..12574    -   134 26245934    yaaI    c0012   -   -   Hypothetical protein yaaI precursor
1217573..1218772    +   399 26247141    -   c1066   -   COG0523R    hypothetical protein
1218879..1219061    -   60  26247142    -   c1067   -   -   hypothetical protein
1219723..1220859    +   378 26247143    -   c1068   -   COG0790R    hypothetical protein
1220895..1221437    +   180 26247144    -   c1069   -   -   hypothetical protein
122248..122688  -   146 26246042    ppdD    c0106   -   COG4969NU   Prepilin peptidase dependent protein D precursor
1223287..1223520    -   77  *   -   c0098r  -   -   Putative uncharacterized protein
1223811..1223948    -   45  26247145    -   c1070   -   COG0286V    hypothetical protein
1224407..1225279    +   290 26247146    -   c1071   -   COG3596R    Hypothetical protein yeeP
1225610..1228729    +   1039    26247147    -   c1072   -   COG3468MU   Antigen 43 precursor
1228850..1231366    +   838 26247148    -   c1073   -   -   Hypothetical protein yeeR
122892..123785  -   297 26246043    nadC    c0107   -   COG0157H    nicotinate-nucleotide pyrophosphorylase
1231442..1231897    +   151 26247149    -   c1074   -   -   hypothetical protein
1232308..1233129    +   273 26247152    -   c1075   -   -   Hypothetical protein yafZ
1233392..1233865    +   157 26247154    -   c1076   -   -   Hypothetical protein yafX
1233881..1234357    +   158 26247156    -   c1077   -   COG2003L    Putative radC-like protein yeeS
1234499..1235998    +   499 *   -   c0099r  -   -   R6-like transposase protein
1235995..1236750    +   251 *   -   c0100r  -   -   Insertion sequence ATP-binding protein
1236836..1237057    +   73  26247157    -   c1078   -   -   Hypothetical protein yeeT
1237076..1237720    +   214 26247158    -   c1079   -   -   hypothetical protein
1237770..1237961    +   63  26247159    -   c1080   -   -   hypothetical protein
1237977..1238144    +   55  26247160    -   c1081   -   -   hypothetical protein
1238191..1238571    +   126 26247161    -   c1082   -   -   Hypothetical protein yeeV
1238568..1239056    +   162 26247162    -   c1083   -   -   Unknown protein encoded within prophage
123873..124424  +   183 26246044    ampD    c0108   -   COG3023V    AmpD protein
1239076..1239273    +   65  26247163    -   c1084   -   -   hypothetical protein
1239477..1239935    +   152 26247164    -   c1085   -   COG1943L    hypothetical protein
1240069..1240896    +   275 26247165    -   c1086   -   -   hypothetical protein
1241384..1242322    +   312 26247168    ycdW    c1087   -   COG0111HE   Putative 2-hydroxyacid dehydrogenase ycdW
1242377..1243114    +   245 26247169    ycdX    c1088   -   COG1387ER   hypothetical protein
1243138..1243692    +   184 26247170    ycdY    c1089   -   COG3381R    Hypothetical protein ycdY
1243764..1244285    +   173 26247171    ycdZ    c1090   -   -   Hypothetical protein ycdZ
124421..125275  +   284 26246045    ampE    c0109   -   COG3725V    AmpE protein
1244350..1245183    -   277 26247172    csgG    c1091   -   COG1462M    Curli production assembly/transport component csgG precursor
1245210..1245626    -   138 26247173    csgF    c1092   -   -   Curli production assembly/transport component csgF precursor
1245651..1246040    -   129 26247174    csgE    c1093   -   -   Curli production assembly/transport component csgE precursor
1246045..1246695    -   216 26247175    csgD    c1094   -   COG2771K    Probable csgAB operon transcriptional Regulatory protein
1247448..1247903    +   151 26247178    csgB    c1095   -   -   Minor curlin subunit precursor
1247944..1248402    +   152 26247179    csgA    c1096   -   -   Major curlin subunit precursor
1248461..1248793    +   110 26247180    csgC    c1097   -   -   Putative curli production protein csgC precursor
1248914..1249225    +   103 26247181    ymdA    c1098   -   -   Hypothetical protein ymdA precursor
1249320..1249853    +   177 26247182    ymdB    c1099   -   -   hypothetical protein
1249795..1251276    +   493 26247183    ymdC    c1100   -   COG1502I    Hypothetical protein ymdC
1251284..1252441    -   385 26247184    mdoC    c1101   -   -   glucans biosynthesis protein
1252835..1254370    +   511 26247186    mdoG    c1102   -   -   Periplasmic glucans biosynthesis protein mdoG precursor
125318..126688  -   456 26246046    aroP    c0110   -   COG1113E    Aromatic amino acid transport protein aroP
1254363..1256906    +   847 26247187    mdoH    c1103   -   COG2943M    glucosyltransferase MdoH
1257078..1257305    +   75  26247189    yceK    c1104   -   -   Hypothetical protein yceK precursor
1257306..1257680    -   124 26247191    msyB    c1105   -   -   Acidic protein msyB
1257763..1258734    -   323 26247192    yceE    c1106   -   -   Hypothetical transport protein yceE
1259161..1260081    -   306 26247193    htrB    c1107   -   COG1560M    lipid A biosynthesis lauroyl acyltransferase
1260306..1261358    +   350 26247194    yceA    c1108   -   COG1054R    hypothetical protein
1261400..1261975    -   191 26247195    yceI    c1109   -   -   hypothetical protein
1261979..1262545    -   188 26247196    -   c1110   -   COG3038C    Cytochrome b561 homolog 2
1262807..1262917    -   36  26247198    yceO    c1111   -   -   Hypothetical protein yceO
1262965..1264083    -   372 26247199    solA    c1112   -   COG0665E    N-methyl-L-tryptophan oxidase
1264198..1264452    -   84  26247200    yceP    c1113   -   -   Hypothetical protein yceP
1264742..1264987    -   81  26247201    dinI    c1114   -   -   DNA-damage-inducible protein I
1265061..1266107    -   348 26247202    pyrC    c1115   -   COG0418F    dihydroorotase
1266213..1266773    -   186 26247203    yceB    c1116   -   -   Putative lipoprotein yceB precursor
1266907..1267554    -   215 26247204    grxB    c1117   -   COG2999O    Glutaredoxin 2
1267618..1268826    -   402 26247205    yceL    c1118   -   -   Hypothetical transport protein yceL
1269062..1269646    +   194 26247206    rimJ    c1119   -   COG1670J    Ribosomal-protein-alanine acetyltransferase
1269657..1270304    +   215 26247207    yceH    c1120   -   -   Hypothetical protein yceH
1270306..1270671    +   121 *   -   c0101r  -   -   Putative virulence factor
1270789..1271232    +   147 *   -   c0102r  -   -   Putative virulence factor
1271342..1272877    +   511 26247209    mviN    c1121   -   COG0728R    Virulence factor mviN homolog
127216..128997  +   593 *   -   c0009r  -   -   Uropathogenic specific S-type colicin
1272917..1273333    -   138 26247210    flgN    c1122   -   COG3418NUO  Flagella synthesis protein flgN
1273338..1273631    -   97  26247211    flgM    c1123   -   COG2747KNU  Negative regulator of flagellin synthesis
1273707..1274366    -   219 26247212    flgA    c1124   -   COG1261NO   flagellar basal body P-ring biosynthesis protein
1274522..1274938    +   138 26247213    flgB    c1125   -   COG1815N    flagellar basal body rod protein
1274942..1275346    +   134 26247214    flgC    c1126   -   COG1558N    flagellar basal body rod protein
1275358..1276053    +   231 26247215    flgD    c1127   -   COG1843N    Basal-body rod modification protein flgD
1276078..1277283    +   401 26247216    flgE    c1128   -   COG1749N    flagellar hook protein
1277303..1278058    +   251 26247217    flgF    c1129   -   COG4787N    Flagellar basal-body rod protein flgF
1278230..1279012    +   260 26247218    flgG    c1130   -   COG4786N    Flagellar basal-body rod protein flgG
1279065..1279763    +   232 26247219    flgH    c1131   -   COG2063N    flagellar L-ring protein precursor
1279775..1280872    +   365 26247220    flgI    c1132   -   COG1706N    flagellar P-ring protein precursor
1280872..1281813    +   313 26247221    flgJ    c1133   -   COG3951MNO,COG1705NU    flagellar biosynthesis protein
1281879..1283522    +   547 26247222    flgK    c1134   -   COG1256N    flagellar hook-associated protein
1283534..1284487    +   317 26247223    flgL    c1135   -   COG1344N    flagellar hook-associated protein
1284682..1287867    -   1061    26247224    rne c1136   -   COG1530J    Ribonuclease E
1288002..1288322    +   106 26247225    -   c1137   -   -   hypothetical protein
1288440..1289399    +   319 26247226    rluC    c1138   -   COG0564J    Ribosomal large subunit pseudouridine synthase C
1289511..1290095    -   194 26247227    maf c1139   -   COG0424D    Maf-like protein
129003..129293  +   96  26246047    -   c0111   -   -   hypothetical protein
1290293..1290814    +   173 26247229    yceD    c1140   -   COG1399R    Hypothetical protein yceD
1290866..1291039    +   57  *   -   c0103r  -   -   50S ribosomal factor L32
1291120..1292190    +   356 26247230    plsX    c1141   -   COG0416I    fatty acid/phospholipid synthesis protein
1292258..1293211    +   317 26247231    fabH    c1142   -   COG0332I    3-oxoacyl-(acyl carrier protein) synthase
1293227..1294156    +   309 26247232    fabD    c1143   -   COG0331I    acyl carrier protein S-malonyltransferase
129401..129688  +   95  *   -   c0010r  -   -   Putative colicin
1294169..1294906    +   245 *   -   c0104r  -   -   3-oxoacyl-acyl carriet protein
12946..14862    +   638 26245936    dnaK    c0013   -   COG0443O    molecular chaperone DnaK
1295117..1295353    +   78  26247234    acpP    c1144   -   COG0236IQ   acyl carrier protein
1295440..1296681    +   413 26247235    fabF    c1145   -   COG0304IQ   3-oxoacyl-(acyl carrier protein) synthase
1296801..1297583    +   260 26247236    pabC    c1146   -   COG0115EH   4-amino-4-deoxychorismate lyase
129691..129984  +   97  *   -   c0011r  -   -   Putative colicin immunity protein
1297655..1298635    +   326 26247239    yceG    c1147   -   -   Hypothetical protein yceG
1298625..1299266    +   213 26247240    tmk c1148   -   COG0125F    thymidylate kinase
1299263..1300267    +   334 26247241    holB    c1149   -   COG0470L    DNA polymerase III subunit delta
1300278..1301075    +   265 26247242    ycfH    c1150   -   COG0084L    Putative deoxyribonuclease ycfH
1301370..1302803    +   477 26247243    ptsG    c1151   -   COG1263G    PTS system, glucose-specific IIBC component
1302863..1305052    -   729 26247244    fhuE    c1152   -   COG4773P    FhuE receptor precursor
130380..130670  +   96  26246050    -   c0112   -   -   hypothetical protein
1305386..1305745    +   119 26247246    ycfF    c1153   -   COG0537FGR  HIT-like protein ycfF
1305748..1306125    +   125 26247247    ycfL    c1154   -   COG5633R    Hypothetical protein ycfL
1306148..1306780    +   210 26247248    ycfM    c1155   -   COG3417R    Hypothetical protein ycfM
1306761..1307585    +   274 26247249    ycfN    c1156   -   COG0510M    Hypothetical protein ycfN
1307596..1308621    +   341 26247250    nagZ    c1157   -   -   beta-hexosaminidase
1308644..1309186    +   180 26247251    ycfP    c1158   -   COG3150R    hypothetical protein
1309585..1310889    +   434 26247252    ndh c1159   -   COG1252C    NADH dehydrogenase
131044..131370  +   108 26246051    -   c0113   -   -   Unknown protein of IS629 encoded within prophage
1311116..1311655    +   179 26247253    ycfJ    c1160   -   COG3134S    Hypothetical protein ycfJ
1311854..1312312    +   152 26247254    -   c1161   -   COG1943L    hypothetical protein
1312428..1313060    -   210 26247255    ycfQ    c1162   -   COG1309K    Hypothetical transcriptional regulator ycfQ
1313301..1313558    +   85  26247256    ycfR    c1163   -   -   Hypothetical protein ycfR precursor
1313640..1314599    -   319 26247257    ycfS    c1164   -   COG1376S    Hypothetical protein ycfS precursor
1314745..1315629    -   294 *   -   c0105r  -   -   Transcription-repair couple protein
1315400..1318192    -   930 26247258    mfd c1165   -   COG1197LK   Transcription-repair coupling factor
131610..132257  +   215 26246052    -   c0114   -   COG2801L    Putative Transposase for IS629
1318320..1319393    -   357 26247259    ycfT    c1166   -   COG4763S    Hypothetical protein ycfT
131965..132090  +   41  *   -   c0012r  -   -   Transposase for insertion sequence
1319654..1320853    +   399 26247260    lolC    c1167   -   COG4591M    Lipoprotein releasing system transmembrane protein lolC
1320846..1321547    +   233 26247261    lolD    c1168   -   COG1136V    Lipoprotein releasing system ATP-binding protein lolD
1321547..1322791    +   414 26247262    lolE    c1169   -   COG4591M    Lipoprotein releasing system transmembrane protein lolE
1322820..1323731    +   303 26247263    ycfX    c1170   -   COG1940KG   Hypothetical protein ycfX
1323747..1324568    +   273 26247264    cobB    c1171   -   COG0846K    NAD-dependent deacetylase
132439..133203  +   254 26246053    pdhR    c0115   -   COG2186K    transcriptional regulator of pyruvate dehydrogenase complex
1324706..1325494    -   262 26247265    ycfZ    c1172   -   -   Hypothetical protein ycfZ
1325491..1325952    -   153 26247266    ymfA    c1173   -   -   Hypothetical protein ymfA
1326010..1327056    -   348 26247267    potD    c1174   -   COG0687E    spermidine/putrescine ABC transporter periplasmic substrate-binding component
1327053..1327847    -   264 26247268    potC    c1175   -   COG1177E    spermidine/putrescine ABC transporter membrane component
1328014..1328931    -   305 26247269    -   c1176   -   -   Prophage lambda integrase
1329101..1329370    -   89  26247270    xisN    c1177   -   -   Putative excisionase for prophage
1329432..1331873    -   813 26247271    recE    c1178   -   -   Exodeoxyribonuclease VIII
1331937..1332482    +   181 26247272    -   c1179   -   -   hypothetical protein
1331967..1332158    -   63  26247273    ydfD    c1180   -   -   Hypothetical protein ydfD
1332155..1332343    -   62  26247274    dicB    c1181   -   -   Division inhibition protein dicB
1332912..1333130    -   72  26247276    ydfC    c1182   -   -   Hypothetical protein ydfC
1333160..1333288    -   42  26247277    ydfB    c1183   -   -   Hypothetical protein ydfB
1333290..1333445    -   51  26247278    ydfA    c1184   -   -   Hypothetical protein ydfA
133364..136027  +   887 26246055    aceE    c0116   -   COG2609C    Pyruvate dehydrogenase E1 component
1333711..1334130    -   139 26247279    -   c1185   -   -   hypothetical protein
1334231..1334512    +   93  *   -   c0106r  -   -   Putative protein
1334496..1334921    +   141 26247280    -   c1186   -   -   Unknown protein encoded by cryptic prophage
1334993..1336057    +   354 26247281    -   c1187   -   -   hypothetical protein
1336467..1336520    +   17  26247282    -   c1188   -   -   Unknown protein encoded within prophage
1336578..1336934    +   118 26247283    -   c1189   -   -   hypothetical protein
1337028..1337210    +   60  26247285    -   c1190   -   -   hypothetical protein
1337203..1337379    +   58  26247286    -   c1191   -   -   hypothetical protein
1337863..1338042    +   59  26247287    -   c1192   -   -   hypothetical protein
1338301..1338456    +   51  *   -   c0107r  -   -   Hypothetical protein
1339195..1340244    +   349 26247292    -   c1193   -   -   Hypothetical protein ydfU
1340257..1340613    +   118 26247294    -   c1194   -   COG4570L    hypothetical protein
1340628..1341449    +   273 26247295    -   c1195   -   -   Antitermination protein Q homolog of cryptic prophage
1341700..1342158    +   152 26247296    -   c1196   -   COG1943L    hypothetical protein
1343465..1343800    -   111 26247298    ycgW    c1197   -   -   Enhancing lycopene biosynthesis protein 1
1344061..1344249    +   62  26247300    -   c1198   -   -   hypothetical protein
1344246..1344407    +   53  26247301    -   c1199   -   -   hypothetical protein
1344557..1344772    +   71  26247302    -   c1200   -   -   Lysis protein S homolog from lambdoid prophage DLP12
1344777..1345121    +   114 26247303    ydfR    c1201   -   -   Hypothetical protein ydfR
1345087..1345359    -   90  26247304    -   c1202   -   -   hypothetical protein
1345465..1345998    +   177 26247305    -   c1203   -   COG3772R    Probable lysozyme from lambdoid prophage Qin
1345995..1346462    +   155 26247306    -   c1204   -   -   Putative Rz endopeptidase from lambdoid prophage DLP12
1346805..1347329    +   174 26247308    -   c1205   -   COG3646S    hypothetical protein
1347632..1348042    -   136 26247309    ydfO    c1206   -   -   Hypothetical protein ydfO
1348100..1348333    -   77  26247311    -   c1207   -   -   Unknown protein encoded within prophage
1348728..1349237    +   169 26247313    -   c1208   -   COG4220L    Prophage Qin DNA packaging protein NU1 homolog
1349209..1351137    +   642 26247314    -   c1209   -   COG5525R    Putative DNA packaging protein of prophage; terminase large subunit
1351121..1351327    +   68  26247315    -   c1210   -   -   Putative DNA packaging protein of prophage
1351324..1352916    +   530 26247316    -   c1211   -   COG5511R    Putative capsid protein of prophage
1352906..1354411    +   501 26247317    -   c1212   -   COG0616OU   Putative capsid assembly protein of prophage
1354448..1354795    +   115 26247319    -   c1213   -   -   Putative capsid protein of prophage
1354853..1355881    +   342 26247320    -   c1214   -   -   Putative capsid protein of prophage
1355933..1356316    +   127 26247321    -   c1215   -   -   hypothetical protein
1356309..1356662    +   117 26247322    -   c1216   -   -   Putative head-tail joining protein of prophage
1356678..1357211    +   177 26247323    -   c1217   -   -   Putative tail component of prophage
1357208..1357603    +   131 26247324    -   c1218   -   -   Putative tail component of prophage
1357611..1358357    +   248 26247325    -   c1219   -   COG5492N    Putative tail fiber component V of prophage
1358376..1358807    +   143 26247327    -   c1220   -   -   Putative tail component of prophage
1358804..1359247    +   147 26247328    -   c1221   -   -   Putative tail component of prophage
1359228..1361789    +   853 26247329    -   c1222   -   COG5281S    Putative tail component of prophage
136042..136671  +   209 *   -   c0013r  -   -   Probable pyruvate dehydrogenase
1361786..1362115    +   109 26247330    -   c1223   -   -   Putative tail fiber component M of prophage
1362115..1362813    +   232 26247331    -   c1224   -   -   Putative tail component of prophage
1362819..1363562    +   247 26247333    -   c1225   -   COG0791M,COG1310R   Putative tail fiber component K of prophage
1363460..1364140    +   226 26247334    -   c1226   -   COG4723S    Putative tail assembly protein of cryptic prophage
1364484..1368176    +   1230    26247335    -   c1227   -   COG4733S    Putative tail component of prophage
136658..137935  +   425 *   -   c0014r  -   -   Pyruvate dehydrogenase
1368244..1368843    +   199 26247336    lomP    c1228   -   COG3637M    Putative Lom-like outer membrane protein of prophage
1368995..1371058    +   687 26247337    -   c1229   -   -   hypothetical protein
1371070..1371333    +   87  26247339    -   c1230   -   -   hypothetical protein
1371343..1371636    +   97  26247340    -   c1231   -   -   hypothetical protein
1371676..1371774    +   32  *   -   c0108r  -   -   Hypothetical protein
1371829..1372485    -   218 26247343    -   c1232   -   -   Hypothetical protein ybcY precursor
1372554..1372820    +   88  26247344    ylcE    c1233   -   -   Hypothetical protein ylcE
1373052..1373915    -   287 26247345    potB    c1234   -   COG1176E    spermidine/putrescine ABC transporter membrane component
1373899..1374984    -   361 26247346    potA    c1235   -   COG3842E    putrescine/spermidine ABC transporter ATPase
1375285..1376511    +   408 26247348    pepT    c1236   -   COG2195E    peptidase T
1376560..1377681    -   373 26247349    ycfD    c1237   -   COG2850S    Hypothetical protein ycfD
1377930..1379159    +   409 26247352    -   c1238   -   -   Putative integrase of prophage
1379525..1379713    +   62  *   -   c0109r  -   -   Putative DNA binding protein
1379766..1381052    +   428 26247356    -   c1239   -   -   hypothetical protein
1381049..1381279    +   76  26247357    -   c1240   -   -   hypothetical protein
1381269..1381490    +   73  26247359    -   c1241   -   -   hypothetical protein
138143..139567  +   474 26246056    lpdA    c0117   -   COG1249C    dihydrolipoamide dehydrogenase
1381483..1381704    +   73  26247360    -   c1242   -   -   hypothetical protein
1381706..1381939    +   77  26247361    -   c1243   -   -   hypothetical protein
1381945..1382244    +   99  26247362    -   c1244   -   -   hypothetical protein
1382241..1383995    +   584 26247364    -   c1245   -   COG3378R    hypothetical protein
1384284..1384541    +   85  26247365    -   c1246   -   -   Unknown protein encoded by prophage
1384538..1384948    +   136 26247366    -   c1247   -   COG0629L    Putative single stranded DNA-binding protein of prophage
1384959..1385207    +   82  *   -   c0110r  -   -   Putative transcriptional activator, Per homologue
1385462..1385668    +   68  26247367    -   c1248   -   -   hypothetical protein
1385668..1386723    +   351 26247368    -   c1249   -   -   Putative capsid protein of prophage
1386735..1387070    +   111 26247369    -   c1250   -   -   hypothetical protein
1387083..1387496    +   137 26247370    -   c1251   -   -   hypothetical protein
1387659..1388093    +   144 26247372    -   c1252   -   -   hypothetical protein
1388373..1388654    +   93  26247374    -   c1253   -   -   Unknown protein encoded by prophage
1389209..1390669    -   486 26247377    phoQ    c1254   -   COG0642T    Sensor protein phoQ
1390669..1391340    -   223 26247378    phoP    c1255   -   COG0745TK   Transcriptional Regulatory protein phoP
1391510..1392880    -   456 26247379    purB    c1256   -   COG0015F    adenylosuccinate lyase
1392884..1393525    -   213 26247380    ycfC    c1257   -   COG2915R    hypothetical protein
1393561..1394667    -   368 26247381    ycfB    c1258   -   COG0482J    tRNA (5-methylaminomethyl-2-thiouridylate)-methyltransferase
1394721..1395182    -   153 26247382    -   c1259   -   COG0494LR   Putative Nudix hydrolase ymfB
1395192..1395452    -   86  *   -   c0111r  -   -   Hypothetical protein
1395370..1395816    -   148 26247383    -   c1260   -   COG1187J    hypothetical protein
1396018..1397268    +   416 26247386    icdA    c1261   -   COG0538C    isocitrate dehydrogenase
1397370..1398512    -   380 26247388    -   c1262   -   COG0582L    Prophage lambda integrase
139809..141590  -   593 26246057    yacH    c0118   -   -   Hypothetical protein yacH
1398656..1398982    +   108 26247389    -   c1263   -   -   Unknown protein of IS629 encoded within prophage
1399222..1399869    +   215 26247390    -   c1264   -   COG2801L    Putative Transposase for IS629
1399577..1399702    +   41  *   -   c0112r  -   -   Hypothetical protein
1399872..1400051    -   59  *   -   c0113r  -   -   Hypothetical protein
1400456..1400740    -   94  26247392    -   c1265   -   -   Unknown protein encoded by bacteriophage
1400733..1401473    -   246 26247393    -   c1266   -   -   hypothetical protein
1401681..1402214    -   177 26247395    -   c1267   -   -   hypothetical protein
1402232..1402486    -   84  26247396    -   c1268   -   -   hypothetical protein
1402488..1402817    -   109 26247397    -   c1269   -   -   hypothetical protein
1402870..1403625    -   251 26247398    -   c1270   -   COG1484L    hypothetical protein
1403622..1405121    -   499 26247399    -   c1271   -   -   hypothetical protein
1405210..1405668    -   152 26247400    -   c1272   -   -   hypothetical protein
1405665..1405886    -   73  *   -   c0114r  -   -   Putative C4-type zinc finger DNA binding protein
1405985..1406053    -   22  26247401    -   c1273   -   -   Unknown protein encoded within prophage
1406277..1406468    -   63  *   -   c0115r  -   -   Hypothetical protein
1406620..1407300    -   226 26247403    -   c1274   -   -   Putative exonuclease encoded by prophage
1407297..1408082    -   261 26247405    -   c1275   -   -   Putative recombination protein Bet of prophage
1408088..1408384    -   98  26247406    gamW    c1276   -   -   Putative host-nuclease inhibitor protein Gam of bacteriphage
1408353..1408505    -   50  26247407    -   c1277   -   -   hypothetical protein
1408460..1408603    -   47  26247408    -   c1278   -   -   hypothetical protein
1408572..1408736    -   54  26247409    -   c1279   -   -   Lambda Regulatory protein CIII
1408809..1409177    -   122 26247410    -   c1280   -   -   Putative single-stranded DNA binding protein of prophage
1409360..1409560    -   66  26247411    -   c1281   -   -   Lambda ant-restriction protein
1409774..1410355    +   193 26247412    -   c1282   -   -   Putative superinfection exclusion protein B of prophage
1411081..1411833    -   250 26247413    -   c1283   -   -   hypothetical protein
1411830..1412387    -   185 26247414    -   c1284   -   -   hypothetical protein
1412427..1412474    -   15  26247415    -   c1285   -   COG1974KT   Repressor protein
1412931..1413086    -   51  *   -   c0116r  -   -   Hypothetical protein
1413562..1413858    +   98  26247417    -   c1286   -   -   Putative Regulatory protein CII of bacteriophage
1413891..1414790    +   299 26247418    -   c1287   -   -   Putative replication protein O of bacteriophage
1414787..1415488    +   233 26247419    -   c1288   -   -   Putative replication protein P of bacteriophage
1415485..1415775    +   96  26247420    -   c1289   -   -   Putative exclusion protein ren of prophage
1415867..1416193    +   108 26247421    -   c1290   -   -   Unknown protein of IS629 encoded within prophage
1416433..1417080    +   215 26247422    -   c1291   -   COG2801L    Putative Transposase for IS629
1416788..1416913    +   41  *   -   c0117r  -   -   Hypothetical protein
1417162..1417602    +   146 26247423    -   c1292   -   -   Unknown protein encoded within prophage
1417599..1418126    +   175 26247424    -   c1293   -   -   Putative DNA N-6-adenine-methyltransferase of bacteriophage
1418123..1418299    +   58  *   -   c0118r  -   -   Hypothetical protein
1418302..1418643    +   113 26247425    -   c1294   -   -   hypothetical protein
1418850..1419212    +   120 26247426    rus c1295   -   COG4570L    Crossover junction endodeoxyribonuclease rusA
1419212..1419349    +   45  26247427    -   c1296   -   -   hypothetical protein
1419435..1419818    +   127 26247428    ybcQ    c1297   -   -   Antitermination protein Q homolog from lambdoid prophage DLP12
141945..144542  +   865 26246058    acnB    c0119   -   COG1049C    aconitate hydratase
1420007..1421089    -   360 26247429    nmpC    c1298   -   COG3203M    Outer membrane porin protein nmpC precursor
1421678..1421893    +   71  26247430    -   c1299   -   -   Lysis protein S homolog from lambdoid prophage DLP12
1421893..1422390    +   165 26247431    ybcS    c1300   -   COG3772R    Probable lysozyme from lambdoid prophage DLP12
1422387..1422848    +   153 26247432    -   c1301   -   -   Putative Rz endopeptidase from lambdoid prophage DLP12
1422607..1422789    +   60  *   -   c0119r  -   -   Hypothetical peotein
1422880..1423173    -   97  26247433    ybcU    c1302   -   -   Bor protein homolog from lambdoid prophage DLP12 precursor
1423654..1423980    +   108 26247434    -   c1303   -   COG0810M    Partial tonB-like membrane protein encoded within prophage
1424932..1425480    +   182 26247437    nohA    c1304   -   COG4220L    Prophage Qin DNA packaging protein NU1 homolog
1425389..1427380    +   663 26247438    -   c1305   -   COG5525R    Putative DNA packaging protein of prophage; terminase large subunit
1427364..1427570    +   68  26247439    -   c1306   -   -   Putative DNA packaging protein of prophage
1427567..1429159    +   530 26247440    -   c1307   -   COG5511R    Putative capsid protein of prophage
1429149..1430654    +   501 26247441    -   c1308   -   COG0616OU   Putative capsid assembly protein of prophage
1430691..1431038    +   115 26247443    -   c1309   -   -   Putative capsid protein of prophage
1431096..1432124    +   342 26247444    -   c1310   -   -   Putative capsid protein of prophage
1432176..1432550    +   124 26247445    -   c1311   -   -   hypothetical protein
1432543..1432896    +   117 26247446    -   c1312   -   -   Putative head-tail joining protein of prophage
1432908..1433486    +   192 26247447    -   c1313   -   -   Putative tail fiber component Z of prophage
1433483..1433878    +   131 26247448    -   c1314   -   -   Putative tail component of prophage
1433886..1434020    +   44  26247449    -   c1315   -   -   Tail protein
1434048..1434275    +   75  *   -   c0120r  -   -   Putative protein
1434272..1434622    +   116 *   -   c0121r  -   -   Ig domain protein
1434638..1435060    +   140 26247451    -   c1316   -   -   Putative tail component of prophage
1435042..1435476    +   144 26247452    -   c1317   -   -   Putative tail component of prophage
1435469..1438030    +   853 26247453    -   c1318   -   COG5281S    Putative tail component of prophage
1438027..1438356    +   109 *   -   c0122r  -   -   Minor tail protein
1438356..1439054    +   232 26247455    -   c1319   -   -   Putative tail component of prophage
1439060..1439803    +   247 26247456    -   c1320   -   COG0791M,COG1310R   Putative tail component of prophage
1439740..1440372    +   210 26247457    -   c1321   -   COG4723S    Putative tail component of prophage
1440433..1443915    +   1160    26247458    -   c1322   -   COG4733S    Putative tail component of prophage
1443974..1445635    +   553 26247459    -   c1323   -   -   hypothetical protein
1445744..1446034    +   96  26247461    -   c1324   -   -   hypothetical protein
1446031..1446309    +   92  26247462    -   c1325   -   -   hypothetical protein
1446322..1446615    +   97  26247463    -   c1326   -   -   hypothetical protein
1446707..1447564    -   285 26247465    sitD    c1327   -   COG1108P    SitD protein
144717..145079  +   120 26246059    yacL    c0120   -   -   hypothetical protein
1447561..1448418    -   285 26247466    sitC    c1328   -   COG1108P    SitC protein
1448415..1449242    -   275 26247467    sitB    c1329   -   COG1121P    SitB protein
1449293..1450150    -   285 26247468    sitA    c1330   -   COG0803P    SitA protein
1450849..1451607    +   252 26247469    -   c1331   -   -   hypothetical protein
145117..145911  -   264 26246060    speD    c0121   -   -   S-adenosylmethionine decarboxylase proenzyme
1452079..1452231    +   50  26247470    -   c1332   -   COG0538C    hypothetical protein
1452493..1452897    -   134 26247471    ycgX    c1333   -   COG5562R    Hypothetical protein ycgX
1453118..1453849    -   243 26247472    ycgE    c1334   -   COG0789K    Hypothetical transcriptional regulator ycgE
1454054..1455265    -   403 26247474    ycgF    c1335   -   -   Hypothetical protein ycgF
1455579..1455815    +   78  26247475    ycgZ    c1336   -   -   Hypothetical protein ycgZ
1455858..1456130    +   90  *   -   c0123r  -   -   Putative uncharacterized protein
1456159..1456425    +   88  26247477    ymgB    c1337   -   -   Hypothetical protein ymgB
1456610..1456786    +   58  *   -   c0124r  -   -   Putative uncharacterized protein
1457126..1457977    +   283 26247478    -   c1338   -   -   hypothetical protein
1458109..1458327    +   72  26247479    -   c1339   -   -   hypothetical protein
1458725..1458904    +   59  *   -   c0125r  -   -   Hypothetical protein
1459208..1459570    +   120 *   -   c0126r  -   -   Hypothetical protein
145927..146793  -   288 26246061    speE    c0122   -   COG0421E    spermidine synthase
1459716..1460243    +   175 26247480    -   c1340   -   COG3468MU   hypothetical protein
1460301..1460630    -   109 26247481    ymgD    c1341   -   -   Hypothetical protein ymgD precursor
1460640..1460984    -   114 26247482    -   c1342   -   -   hypothetical protein
1461494..1461634    +   46  *   -   c0127r  -   -   Hypothetical protein
1461577..1461903    +   108 26247484    -   c1343   -   -   hypothetical protein
1462276..1462542    -   88  26247486    minE    c1344   -   COG0851D    cell division topological specificity factor MinE
1462546..1463358    -   270 26247487    minD    c1345   -   COG2894D    Septum site-determining protein minD
1463382..1464077    -   231 26247488    minC    c1346   -   -   septum formation inhibitor
1464597..1464965    +   122 26247490    ycgJ    c1347   -   -   Hypothetical protein ycgJ precursor
1465085..1465486    -   133 26247491    ycgK    c1348   -   -   Protein ycgK precursor
1465728..1466021    +   97  26247492    ycgL    c1349   -   -   Protein ycgL
1466093..1466752    +   219 26247493    -   c1350   -   COG0179Q    Protein ycgM
1466844..1467290    +   148 26247494    ycgN    c1351   -   COG2983S    hypothetical protein
1467497..1467736    -   79  26247495    -   c1352   -   -   hypothetical protein
1468083..1468502    +   139 26247496    umuD    c1353   -   COG1974KT   UmuD protein
1468502..1469770    +   422 26247497    umuC    c1354   -   COG0389L    DNA polymerase IV
146899..147246  -   115 26246062    yacC    c0123   -   -   Hypothetical protein yacC precursor
1469815..1470345    -   176 26247498    dsbB    c1355   -   COG1495O    disulfide bond formation protein B
1470491..1472032    -   513 26247499    nhaB    c1356   -   COG3067P    Na(+)/H(+) antiporter 2
1472254..1472973    +   239 26247500    fadR    c1357   -   COG2186K    fatty acid metabolism regulator
1473136..1474650    -   504 26247502    ycgB    c1358   -   COG2719S    Hypothetical protein ycgB
147412..148962  +   516 26246063    yacK    c0124   -   COG2132Q    Blue copper oxidase cueO precursor
1474998..1476296    +   432 26247503    dadA    c1359   -   COG0665E    D-amino acid dehydrogenase small subunit
1476306..1477376    +   356 26247504    alr c1360   -   COG0787M    alanine racemase
1477433..1479169    -   578 26247505    ycgO    c1361   -   COG3263P    cell volume regulation protein CvrA
1479264..1480178    -   304 26247506    ldcA    c1362   -   COG1619V    Muramoyltetrapeptide carboxypeptidase
1480278..1480889    +   203 26247508    mltE    c1363   -   COG0741M    Membrane-bound lytic murein transglycosylase E
1480891..1481625    -   244 26247509    ycgR    c1364   -   COG5581M    Hypothetical protein ycgR
1481826..1482080    +   84  26247510    ymgE    c1365   -   COG2261S    Transglycosylase associated protein
1482130..1484100    -   656 26247511    prrA    c1366   -   COG1629P    Putative outer membrane receptor, probably tonB dependent
1484126..1484980    -   284 26247512    modD    c1367   -   COG0157H    molybdenum transport protein
1484977..1485789    -   270 26247513    -   c1368   -   -   hypothetical protein
1485799..1486557    -   252 26247515    -   c1369   -   COG1120PH   Putative iron compound ABC transporter, ATP-binding protein
1486554..1487534    -   326 26247516    fecD    c1370   -   COG0609P    Iron(III) dicitrate transport system permease protein fecD
1487534..1488556    -   340 26247517    -   c1371   -   COG0614P    hypothetical protein
1488887..1490584    -   565 26247519    treA    c1372   -   COG1626G    Periplasmic trehalase precursor
149040..151430  -   796 26246064    gcd c0125   -   COG4993G    Glucose dehydrogenase
1490421..1490744    +   107 26247520    -   c1373   -   -   hypothetical protein
1490903..1492321    -   472 26247521    ycgC    c1374   -   COG1080G,COG1925G,COG3412S  Hypothetical protein ycgC
1492332..1492964    -   210 26247522    -   c1375   -   COG2376G    Protein ycgS
1492975..1494045    -   356 26247523    ycgT    c1376   -   COG2376G    Hypothetical protein ycgT
1494273..1496192    +   639 26247524    -   c1377   -   COG3284QK   Glycerol metabolism operon Regulatory protein
14951..16081    +   376 26245937    dnaJ    c0014   -   COG0484O    Chaperone protein dnaJ
1496597..1497688    -   363 26247526    ychF    c1378   -   COG0012J    Probable GTP-binding protein ychF
1497805..1498389    -   194 26247527    pth c1379   -   -   peptidyl-tRNA hydrolase
1498667..1498945    +   92  26247528    ychH    c1380   -   -   Hypothetical protein ychH
1499000..1500679    -   559 26247529    ychM    c1381   -   COG0659P    Putative sulfate transporter ychM
1500804..1501751    -   315 26247530    prsA    c1382   -   COG0462FE   ribose-phosphate pyrophosphokinase
1501902..1502753    -   283 26247531    ispE    c1383   -   COG1947I    4-diphosphocytidyl-2-C-methyl-D-erythritol kinase
1502753..1503376    -   207 26247532    lolB    c1384   -   -   outer membrane lipoprotein LolB precursor
1503590..1504846    +   418 26247533    hemA    c1385   -   COG0373H    glutamyl-tRNA reductase
1504888..1505970    +   360 26247534    prfA    c1386   -   COG0216J    peptide chain release factor 1
1505970..1506803    +   277 26247535    hemK    c1387   -   COG2890J    N5-glutamine S-adenosyl-L-methionine-dependent methyltransferase
1506800..1507192    +   130 26247536    -   c1388   -   -   Protein sirB2
1507196..1508005    +   269 26247537    ychA    c1389   -   COG2912S    Protein sirB1
1508041..1508895    +   284 26247539    kdsA    c1390   -   COG2877M    2-dehydro-3-deoxyphosphooctonate aldolase
1509044..1509214    -   56  26247540    -   c1391   -   -   hypothetical protein
1509561..1510661    -   366 26247541    chaA    c1392   -   COG0387P    Calcium/proton antiporter
1510931..1511161    +   76  26247542    chaB    c1393   -   COG4572R    Cation transport regulator chaB
1511307..1512002    +   231 26247543    chaC    c1394   -   COG3703P    Cation transport protein chaC
1512046..1512399    -   117 26247544    ychN    c1395   -   COG1553P    Hypothetical protein ychN
1512584..1513978    +   464 26247545    ychP    c1396   -   -   Hypothetical protein ychO
1513979..1514629    -   216 26247546    narL    c1397   -   COG2197TK   Nitrate/nitrite response regulator protein narL
1514622..1516418    -   598 26247547    narX    c1398   -   COG3850T    Nitrate/nitrite sensor protein narX
151636..152172  +   178 26246065    hpt c0126   -   COG0634F    hypoxanthine-guanine phosphoribosyltransferase
1516444..1516662    +   72  26247548    -   c1399   -   -   hypothetical protein
1516757..1518148    +   463 26247549    narK    c1400   -   COG2223P    Nitrite extrusion protein 1
1518541..1522284    +   1247    26247550    narG    c1401   -   COG5013C    Respiratory nitrate reductase 1 alpha chain
152213..152875  -   220 26246066    yadF    c0127   -   -   Protein yadF
1522281..1523819    +   512 26247551    narH    c1402   -   COG1140C    Respiratory nitrate reductase 1 beta chain
1523816..1524526    +   236 26247552    narJ    c1403   -   COG2180C    Respiratory nitrate reductase 1 delta chain
1524526..1525203    +   225 26247553    narI    c1404   -   COG2181C    Respiratory nitrate reductase 1 gamma chain
1525315..1526322    +   335 26247554    -   c1405   -   COG0332I    hypothetical protein
1526319..1527335    +   338 26247555    -   c1406   -   COG0451MG   Hypothetical protein ybjS
1527313..1528119    +   268 26247556    -   c1407   -   COG0491R    Putative gumP homolog
1528116..1529402    +   428 26247557    -   c1408   -   COG1541H    hypothetical protein
1529399..1530001    +   200 26247558    -   c1409   -   -   hypothetical protein
152984..153910  +   308 26246067    yadG    c0128   -   COG1131V    Hypothetical ABC transporter ATP-binding protein yadG
1529994..1531118    +   374 26247559    -   c1410   -   COG3000I    hypothetical protein
1531105..1532196    +   363 26247560    -   c1411   -   COG3239I    hypothetical protein
1532199..1532366    +   55  *   -   c0128r  -   -   Hypothetical protein
1532212..1532499    +   95  *   -   c0129r  -   -   Predicted protein
1532234..1532323    -   29  *   -   c0130r  -   -   Hypothetical protein
1532753..1533595    -   280 26247561    purU    c1412   -   COG0788F    formyltetrahydrofolate deformylase
1533645..1534103    -   152 26247562    ychJ    c1413   -   COG3012S    hypothetical protein
1534216..1535121    +   301 26247563    ychK    c1414   -   COG1752R    Hypothetical protein ychK
1535213..1536226    +   337 26247564    hnr c1415   -   COG0745TK   Hnr protein
1536428..1537336    +   302 26247565    galU    c1416   -   COG1210M    UTP--glucose-1-phosphate uridylyltransferase
1537480..1537893    -   137 26247566    hns c1417   -   COG2916R    DNA-binding protein H-NS
1538497..1539114    +   205 26247568    tdk c1418   -   COG1435F    thymidine kinase
153907..154677  +   256 26246068    yadH    c0129   -   COG0842V    Hypothetical protein yadH
1539241..1540446    -   401 26247569    -   c1419   -   -   Transposase insG for insertion sequence element IS4
1539399..1539500    -   33  *   -   c0131r  -   -   Hypothetical protein
1540572..1543247    -   891 26247570    adhE    c1420   -   COG1454C,COG1012C   Acetaldehyde dehydrogenase [acetylating]
1543724..1544371    +   215 26247571    ychE    c1421   -   COG2095U    Hypothetical protein yhcE
1544529..1544690    -   53  *   -   c0132r  -   -   Hypothetical protein
1545109..1546740    +   543 26247572    oppA    c1422   -   COG4166E    Periplasmic oligopeptide-binding protein precursor
1546826..1547746    +   306 26247573    oppB    c1423   -   COG0601EP   oligopeptide permease ABC transporter membrane component
1547761..1548669    +   302 26247574    oppC    c1424   -   COG1173EP   Oligopeptide transport system permease protein oppC
154782..155222  +   146 26246069    yadI    c0130   -   COG2893G    Putative PTS system IIA component yadI
1548681..1549694    +   337 26247575    oppD    c1425   -   COG0444EP   oligopeptide transporter ATP-binding component
1549691..1550695    +   334 26247576    oppF    c1426   -   COG4608E    Oligopeptide transport ATP-binding protein oppF
1550748..1551077    -   109 26247577    yciU    c1427   -   -   hypothetical protein
1551112..1552572    -   486 26247578    cls c1428   -   COG1502I    cardiolipin synthetase
155286..156515  +   409 26246070    yadE    c0131   -   -   Hypothetical protein yadE precursor
1552943..1554196    -   417 26247580    kch c1429   -   COG1226P    Putative potassium channel protein
1554496..1554792    -   98  26247581    yciI    c1430   -   -   Protein yciI
1555007..1555732    +   241 26247582    tonB    c1431   -   COG0810M    TonB protein
1555772..1556170    -   132 26247584    yciA    c1432   -   COG1607I    Putative acyl-CoA thioester hydrolase yciA
1556275..1556814    -   179 26247585    ispZ    c1433   -   COG2917D    putative intracellular septation protein
1556844..1557587    -   247 26247586    yciC    c1434   -   -   hypothetical protein
1557944..1558582    +   212 26247587    ompW    c1435   -   COG3047M    Outer membrane protein W precursor
1558641..1559147    -   168 26247588    yciE    c1436   -   -   Protein yciE
1559193..1559696    -   167 26247589    yciF    c1437   -   -   Protein yciF
1560020..1560826    -   268 26247590    trpA    c1438   -   COG0159E    tryptophan synthase subunit alpha
1560826..1562019    -   397 26247591    trpB    c1439   -   COG0133E    tryptophan synthase subunit beta
1562031..1563389    -   452 *   -   c0133r  -   -   Tryptophan biosynthesis protein
1563393..1564988    -   531 26247592    trpD    c1440   -   COG0512EH,COG0547E  anthranilate phosphoribosyltransferase
1564988..1566550    -   520 26247593    trpE    c1441   -   COG0147EH   anthranilate synthase component I
156519..156899  -   126 26246071    panD    c0132   -   -   aspartate 1-decarboxylase precursor
1566642..1566686    -   14  26247594    trpL    c4724   -   -   Trp operon leader peptide
1566845..1567705    +   286 26247595    trpH    c1442   -   COG0613R    Protein trpH
1567702..1568322    +   206 26247596    yciO    c1443   -   COG0009J    Protein yciO
1568350..1570239    +   629 26247597    yciQ    c1444   -   -   Hypothetical protein yciQ
1570452..1571327    +   291 26247598    yciL    c1445   -   COG1187J    Hypothetical protein yciL
1571367..1571957    -   196 26247599    btuR    c1446   -   COG2109H    cob(I)yrinic acid a,c-diamide adenosyltransferase
157173..158117  +   314 26246073    yadD    c0133   -   -   Hypothetical protein yadD
1571954..1572712    -   252 26247600    yciK    c1447   -   COG1028IQR  short chain dehydrogenase
1572932..1573981    +   349 26247601    sohB    c1448   -   COG0616OU   Possible protease sohB
1574161..1574619    +   152 26247602    -   c1449   -   COG1943L    hypothetical protein
1574728..1574979    -   83  26247603    yciN    c1450   -   -   Protein yciN
1575359..1577956    +   865 26247605    topA    c1451   -   COG0551L,COG0550L   DNA topoisomerase I
1578166..1579140    +   324 26247606    cysB    c1452   -   COG0583K    transcriptional regulator for cysteine regulon
1579459..1579599    +   46  26247607    -   c1453   -   -   hypothetical protein
1579602..1579769    +   55  26247608    -   c1454   -   -   hypothetical protein
1580128..1582803    +   891 26247609    acnA    c1455   -   COG1048C    aconitate hydratase
158186..158383  +   65  26246074    -   c0134   -   COG5464S    hypothetical protein
1582867..1583457    -   196 26247610    ribA    c1456   -   COG0807H    GTP cyclohydrolase II protein
1583627..1584391    +   254 26247611    pgpB    c1457   -   COG0671I    Phosphatidylglycerophosphatase B
1584540..1584848    +   102 26247612    yciS    c1458   -   -   Hypothetical protein yciS
158465..159229  -   254 26246075    panC    c0135   -   -   pantoate--beta-alanine ligase
1584855..1586024    +   389 26247613    yciM    c1459   -   COG2956G    Hypothetical protein yciM precursor
1586214..1586951    +   245 26247614    pyrF    c1460   -   COG0284F    orotidine 5'-phosphate decarboxylase
1586951..1587277    +   108 26247615    yciH    c1461   -   -   hypothetical protein
1587403..1587621    -   72  26247617    osmB    c1462   -   -   Osmotically inducible lipoprotein B precursor
1587890..1588639    -   249 26247618    yciT    c1463   -   COG1349KG   Hypothetical transcriptional regulator yciT
1588728..1588901    -   57  26247619    -   c1464   -   -   hypothetical protein
1589049..1591034    -   661 26247620    yciR    c1465   -   -   Hypothetical protein yciR
1591268..1593202    -   644 26247621    rnb c1466   -   -   exoribonuclease II
1593270..1594397    -   375 26247622    yciW    c1467   -   COG2128S    Hypothetical protein yciW
159329..160123  -   264 26246076    panB    c0136   -   COG0413H    3-methyl-2-oxobutanoate hydroxymethyltransferase
1594542..1595330    -   262 26247623    fabI    c1468   -   COG0623I    enoyl-(acyl carrier protein) reductase
1595709..1596374    +   221 26247624    -   c1469   -   COG1309K    Putative transcriptional repressor
1596523..1597644    +   373 26247625    -   c1470   -   COG0845M    Acriflavine resistance protein A precursor
1597644..1600751    +   1035    26247628    -   c1471   -   COG0841V    Acriflavine resistance protein B
1600755..1602128    +   457 26247629    -   c1472   -   COG1538MU   Partial Putative outer membrane channel protein
1602137..1603300    +   387 26247630    -   c1473   -   -   Putative membrane transport protein
160235..161500  -   421 26246077    yadC    c0137   -   -   Hypothetical fimbrial-like protein yadC precursor
1603348..1604154    -   268 26247631    sapF    c1474   -   COG4167V    Peptide transport system ATP-binding protein sapF
1604156..1605148    -   330 26247632    sapD    c1475   -   COG4170V    Peptide transport system ATP-binding protein sapD
1605148..1606038    -   296 26247633    sapC    c1476   -   COG4171V    Peptide transport system permease protein sapC
1606025..1606990    -   321 26247634    sapB    c1477   -   COG4168V    Peptide transport system permease protein sapB
1606987..1608630    -   547 26247635    sapA    c1478   -   COG4166E    Peptide transport periplasmic protein sapA precursor
1608943..1609188    -   81  26247636    ymjA    c1479   -   -   Hypothetical protein ymjA
1609322..1609426    -   34  *   -   c0134r  -   -   Hypothetical protein
1609615..1610592    -   325 26247637    pspF    c1480   -   COG1221KT   Psp operon transcriptional activator
1610758..1611426    +   222 26247638    pspA    c1481   -   COG1842KT   Phage shock protein A
1611480..1611704    +   74  26247639    pspB    c1482   -   -   phage shock protein B
1611704..1612063    +   119 26247641    pspC    c1483   -   COG1983KT   Phage shock protein C
1612072..1612293    +   73  26247642    pspD    c1484   -   -   Phage shock protein D
1612368..1612682    +   104 26247643    pspE    c1485   -   COG0607P    Phage shock protein E precursor
1612896..1614575    +   559 26247644    ycjM    c1486   -   -   Putative sucrose phosphorylase
1614589..1615881    +   430 26247646    ycjN    c1487   -   COG1653G    Putative ABC transporter Periplasmic binding protein ycjN precursor
161550..162146  -   198 26246078    yadK    c0138   -   -   Protein yadK
1615902..1616783    +   293 26247647    ycjO    c1488   -   COG1175G    Hypothetical ABC transporter permease protein ycjO
1616770..1617612    +   280 26247648    ycjP    c1489   -   COG0395G    Hypothetical ABC transporter permease protein ycjP
1617643..1618695    +   350 26247649    ycjQ    c1490   -   COG1063ER   Hypothetical zinc-type alcohol dehydrogenase-like protein ycjQ
16186..16338    -   50  *   -   c0003r  -   -   Toxic membrane protein, hokC
1618714..1619502    +   262 26247650    ycjR    c1491   -   COG1082G    Hypothetical protein ycjR
1619524..1620567    +   347 26247651    ycjS    c1492   -   COG0673R    Hypothetical oxidoreductase ycjS
1620564..1622831    +   755 26247652    ycjT    c1493   -   COG1554G    Hypothetical transport protein ycjT
162173..162778  -   201 26246079    yadL    c0139   -   -   Hypothetical protein yadL precursor
1622828..1623487    +   219 26247653    ycjU    c1494   -   COG0637R    Putative beta-phosphoglucomutase
1623501..1624583    +   360 26247654    ycjV    c1495   -   COG3839G    Hypothetical ABC transporter ATP-binding protein ycjV
1624628..1625533    +   301 26247655    ompG    c1496   -   -   Outer membrane protein G precursor
1625584..1626582    -   332 26247656    ycjW    c1497   -   COG1609K    Hypothetical transcriptional regulator ycjW
1626738..1628135    +   465 26247657    ycjX    c1498   -   -   Hypothetical protein ycjX
162793..163359  -   188 26246080    yadM    c0140   -   COG3539NU   Hypothetical protein yadM precursor
1628132..1629193    +   353 26247658    ycjF    c1499   -   -   hypothetical protein
1629341..1630882    +   513 26247659    tyrR    c1500   -   COG3283KE   Transcriptional Regulatory protein tyrR
1630926..1631432    -   168 26247660    tpx c1501   -   COG2077O    thiol peroxidase
1631551..1632516    +   321 26247661    ycjG    c1502   -   COG4948MR   Hypothetical protein ycjG
1632491..1632763    -   90  *   -   c0135r  -   -   Hypothetical protein
1632764..1633219    -   151 *   -   c0136r  -   -   Putative lysine carboxypeptide
1633510..1634148    -   212 26247662    -   c1503   -   COG0702MG   hypothetical protein
163376..165964  -   862 26246081    htrE    c0141   -   COG3188NU   Outer membrane usher protein htrE precursor
1634219..1635136    -   305 26247663    -   c1504   -   COG1073R    Hypothetical protein ycjY
1635277..1636176    +   299 26247664    -   c1505   -   COG0583K    Hypothetical transcriptional regulator ycjZ
1636513..1638126    +   537 26247665    mppA    c1506   -   COG4166E    Periplasmic murein peptide-binding protein precursor
1638177..1639208    -   343 26247666    ynaI    c1507   -   COG0668M    Hypothetical protein ynaI
1639452..1639709    +   85  26247667    ynaJ    c1508   -   -   Hypothetical protein ynaJ
1639759..1640709    -   316 26247668    ydaA    c1509   -   COG0589T    Protein ydaA
1640861..1641613    -   250 26247669    fnr c1510   -   COG0664T    Fumarate and nitrate reduction Regulatory protein
1641808..1642323    -   171 26247670    ogt c1511   -   COG0350L    Methylated-DNA--protein-cysteine methyltransferase
1642334..1642483    -   49  26247671    -   c1512   -   -   hypothetical protein
1642836..1643651    -   271 26247672    -   c1513   -   -   hypothetical protein
1643748..1644053    +   101 26247673    -   c1514   -   COG1566V    hypothetical protein
1644209..1644436    +   75  26247674    -   c1515   -   -   hypothetical protein
1644631..1645194    +   187 26247676    ydaL    c1516   -   COG2840S    Hypothetical protein ydaL
1645215..1646447    -   410 26247677    ydaM    c1517   -   -   Hypothetical protein ydaM
1646702..1647685    +   327 26247678    ydaN    c1518   -   COG0598P    Hypothetical protein ydaN
1648163..1649536    +   457 26247679    dbpA    c1519   -   COG0513LKJ  ATP-independent RNA helicase dbpA
1649665..1650600    -   311 26247680    ydaO    c1520   -   COG0037D    Hypothetical protein ydaO
1650652..1650960    -   102 26247681    -   c1521   -   -   hypothetical protein
1652469..1652738    -   89  26247682    -   c1522   -   COG1108P    hypothetical protein
1652926..1653360    -   144 26247683    ynaF    c1523   -   COG0589T    Unknown protein 2D,000B3L from 2D-page
1653501..1654634    -   377 26247684    ompN    c1524   -   COG3203M    Outer membrane protein N precursor
1655000..1658524    -   1174    26247685    ydbK    c1525   -   COG1014C,COG0674C,COG1013C  Probable pyruvate-flavodoxin oxidoreductase
1658798..1659064    +   88  26247687    -   c1526   -   COG3042R    hypothetical protein
1659061..1659483    -   140 26247688    hslJ    c1527   -   COG3187O    Heat shock protein hslJ
1659594..1660583    -   329 26247689    ldhA    c1528   -   COG1052CHR  D-lactate dehydrogenase
165999..166739  -   246 26246082    ecpD    c0142   -   COG3121NU   Chaperone protein ecpD precursor
1660791..1663430    +   879 26247690    ydbH    c1529   -   -   Hypothetical protein ydbH
1663427..1663612    +   61  26247691    ynbE    c1530   -   -   Hypothetical protein ynbE
1663620..1663946    +   108 26247692    ydbL    c1531   -   -   Hypothetical protein ydbL precursor
1664321..1665229    +   302 *   -   c0137r  -   -   EntS/YbdA MFS transporter
1665588..1670360    +   1590    *   -   c0138r  -   -   Putative autotransporter protein
166848..167438  -   196 26246083    yadN    c0143   -   COG3539NU   Hypothetical fimbrial-like protein yadN precursor
1670579..1671439    +   286 26247693    ydbC    c1532   -   COG0667C    Hypothetical oxidoreductase ydbC
1671738..1672343    +   201 26247695    ynbA    c1533   -   COG0558I    Hypothetical protein ynbA
1672343..1673239    +   298 26247696    ynbB    c1534   -   COG4589R    Hypothetical protein ynbB
1673255..1675012    +   585 26247697    ynbC    c1535   -   COG2267I    Hypothetical protein ynbC
1675002..1676318    +   438 26247698    ynbD    c1536   -   COG0671I,COG2453T   Hypothetical protein ynbD
1676372..1676977    -   201 26247700    acpD    c1537   -   COG1182I    acyl carrier protein phosphodiesterase
1677178..1681080    +   1300    26247701    hrpA    c1538   -   COG1643L    ATP-dependent helicase hrpA
167802..168281  -   159 26246086    folK    c0144   -   COG0801H    2-amino-4-hydroxy-6-hydroxymethyldihydropteridine pyrophosphokinase
1681353..1682153    +   266 26247702    ydcF    c1539   -   COG1434S    Protein ydcF
1682350..1683789    +   479 26247703    aldA    c1540   -   COG1012C    Aldehyde dehydrogenase A
168278..169522  -   414 26246087    pcnB    c0145   -   COG0617J    Poly(A) polymerase
1683831..1684832    -   333 26247704    -   c1541   -   COG0057G    Glyceraldehyde 3-phosphate dehydrogenase A
1685021..1685551    +   176 26247705    cybB    c1542   -   COG3038C    Cytochrome b561
1685796..1685969    +   57  26247706    ydcA    c1543   -   -   Hypothetical protein ydcA precursor
1686126..1686596    +   156 26247707    -   c1544   -   COG0840NT   hypothetical protein
1686634..1687557    -   307 26247708    ycdI    c1545   -   COG0583K    Hypothetical transcriptional regulator ydcI
1687774..1689117    +   447 26247709    ydcJ    c1546   -   COG5383S    Hypothetical protein ydcJ
1689372..1690997    +   541 26247710    ydcG    c1547   -   -   Protein ydcG precursor
1691137..1691361    +   74  26247711    ydcH    c1548   -   COG2841S    Hypothetical protein ydcH
1691424..1691963    +   179 26247712    rimL    c1549   -   COG1670J    Ribosomal-protein-serine acetyltransferase
1691955..1692935    -   326 26247713    ydcK    c1550   -   COG1044M    Hypothetical protein ydcK
1693059..1694051    +   330 26247714    tehA    c1551   -   COG1275P    Tellurite resistance protein tehA
1694048..1694641    +   197 26247715    tehB    c1552   -   COG0500QR   Tellurite resistance protein tehB
1694944..1695612    +   222 26247717    ydcL    c1553   -   -   Hypothetical lipoprotein ydcL precursor
16953..17714    +   253 26245938    -   c0015   -   -   hypothetical protein
1695647..1696819    -   390 26247718    ydcO    c1554   -   COG3135Q    Hypothetical protein ydcO
1696911..1697447    +   178 26247719    ydcN    c1555   -   COG1396K    Hypothetical protein ydcN
169735..170631  -   298 26246088    yadB    c0146   -   COG0008J    glutamyl-tRNA synthetase
1697478..1699481    +   667 26247720    ydcP    c1556   -   -   Putative protease ydcP precursor
1699573..1699803    -   76  26247721    yncJ    c1557   -   -   Hypothetical protein yncJ precursor
1700138..1700218    +   26  26247723    -   c1558   -   -   hypothetical protein
1700297..1701703    +   468 26247724    ydcR    c1559   -   COG1167KE   Hypothetical protein ydcR
1701948..1703093    +   381 26247725    ydcS    c1560   -   COG0687E    Putative ABC transporter Periplasmic binding protein ydcS precursor
1703111..1704124    +   337 26247726    ydcT    c1561   -   COG3842E    Hypothetical ABC transporter ATP-binding protein ydcT
1704131..1705066    +   311 26247727    ydcU    c1562   -   COG1176E    Hypothetical ABC transporter permease protein ydcU
1705056..1705700    +   214 26247728    ydcV    c1563   -   COG1177E    Hypothetical ABC transporter permease protein ydcV
1705714..1705851    +   45  *   -   c0139r  -   -   Hypothetical protein
1705873..1707297    +   474 26247729    ydcW    c1564   -   COG1012C    Putative betaine aldehyde dehydrogenase
170698..171153  -   151 26246089    dksA    c0147   -   COG1734T    DnaK suppressor protein
1707609..1707857    +   82  26247730    -   c1565   -   -   Hypothetical protein ydcX
1707943..1708176    +   77  26247731    ydc c1566   -   -   Hypothetical protein ydcY
1708177..1708626    -   149 26247732    ydcZ    c1567   -   COG3238S    Hypothetical protein ydcZ
1708623..1709141    -   172 26247733    yncA    c1568   -   COG1247M    Hypothetical acetyltransferase yncA
1709322..1709408    +   28  *   -   c0140r  -   -   Hypothetical protein
1709348..1709584    +   78  26247734    -   c1569   -   -   hypothetical protein
1709622..1710872    -   416 *   -   c0141r  -   -   Outer membrane TonB-dependent receptor
1710862..1711725    -   287 *   -   c0142r  -   -   Outer membrane receptor
1711967..1713028    +   353 26247735    yncE    c1570   -   COG3391S    Hypothetical protein yncE precursor
1713141..1714640    -   499 26247736    ansP    c1571   -   COG1113E    L-asparagine permease
171331..172035  -   234 26246090    sfsA    c0148   -   -   sugar fermentation stimulation protein
1714907..1715083    +   58  26247737    -   c1572   -   COG0625O    hypothetical protein
1715337..1715525    +   62  26247738    -   c1573   -   COG0625O    hypothetical protein
1716066..1716350    +   94  26247740    -   c1574   -   COG4104S    hypothetical protein
1716369..1718327    +   652 26247741    -   c1575   -   COG3501S    hypothetical protein
1718556..1719167    +   203 26247742    -   c1576   -   -   hypothetical protein
1719835..1720740    +   301 26247743    -   c1577   -   -   hypothetical protein
172050..172580  -   176 26246091    yadP    c0149   -   COG1514J    2'-5' RNA ligase
1720781..1721794    +   337 26247744    -   c1578   -   -   hypothetical protein
1721906..1722190    +   94  26247745    -   c1579   -   COG4104S    hypothetical protein
1722209..1724614    +   801 26247746    -   c1580   -   COG3501S    hypothetical protein
1724601..1725203    +   200 26247747    -   c1581   -   -   hypothetical protein
1725418..1725504    +   28  *   -   c0143r  -   -   Putative protein
1725834..1725992    +   52  26247748    -   c1582   -   -   hypothetical protein
172609..175083  +   824 26246092    hrpB    c0150   -   COG1643L    ATP-dependent helicase hrpB
1726427..1726717    +   96  26247749    -   c1583   -   -   hypothetical protein
1727137..1727181    +   14  26247750    -   c1584   -   -   hypothetical protein
1727294..1727437    +   47  26247751    -   c1585   -   COG5433L    hypothetical protein
1727515..1727730    +   71  *   -   c0144r  -   -   Putative uncharacterized protein
1728047..1728616    -   189 26247752    yddH    c1586   -   COG1853R    Hypothetical protein yddH
1728791..1729636    +   281 26247753    nhoA    c1587   -   COG2162Q    N-hydroxyarylamine O-acetyltransferase
1729732..1730625    -   297 26247754    yddE    c1588   -   COG0384R    Hypothetical protein yddE
1730705..1731385    -   226 26247755    narV    c1589   -   COG2181C    Respiratory nitrate reductase 2 gamma chain
1731382..1732077    -   231 26247756    narW    c1590   -   COG2180C    Respiratory nitrate reductase 2 delta chain
1732077..1733621    -   514 26247757    narY    c1591   -   COG1140C    Respiratory nitrate reductase 2 beta chain
1733618..1737358    -   1246    26247758    narZ    c1592   -   COG5013C    Respiratory nitrate reductase 2 alpha chain
1737453..1738841    -   462 26247759    narU    c1593   -   COG2223P    Nitrite extrusion protein 2
1739114..1739995    -   293 26247760    yddG    c1594   -   -   Hypothetical protein yddG
1740228..1740815    +   195 *   -   c0145r  -   -   Formate dehydrogenase
1740864..1743275    +   803 26247761    fdnG    c1595   -   COG0243C    Formate dehydrogenase, nitrate-inducible, major subunit
1743288..1744172    +   294 26247763    fdnH    c1596   -   COG0437C    Formate dehydrogenase-N beta subunit
1744165..1744818    +   217 26247764    fdnI    c1597   -   COG2864C    Formate dehydrogenase-N gamma subunit
1745044..1745328    -   94  26247766    yddM    c1598   -   COG3093R    Hypothetical protein yddM
1745328..1745600    -   90  26247767    -   c1599   -   COG3549R    hypothetical protein
1745792..1746802    -   336 26247768    adhP    c1600   -   COG1064R    alcohol dehydrogenase
1746936..1748633    -   565 26247769    sfcA    c1601   -   COG0281C    NAD-dependent malic enzyme
1748790..1748927    -   45  26247770    rpsV    c1602   -   -   30S ribosomal protein S22
1749029..1749244    -   71  26247771    -   c1603   -   -   Bdm protein
1749589..1750020    +   143 26247773    osmC    c1604   -   COG1764O    Osmotically inducible protein C
1750171..1751349    -   392 *   -   c0146r  -   -   Putative enzyme
1750209..1750325    -   38  *   -   c0147r  -   -   Hypothetical protein
1751294..1752610    -   438 26247774    -   c1605   -   COG2202T    Putative sensor kinase
175177..177711  +   844 26246094    mrcB    c0151   -   COG0744M    penicillin-binding protein 1b
1752635..1752832    -   65  26247775    -   c1606   -   -   hypothetical protein
1753177..1754496    -   439 26247776    yddW    c1607   -   COG1649S    Hypothetical lipoprotein yddW precursor
1754627..1756162    -   511 26247777    xasA    c1608   -   COG0531E    Amino acid antiporter
1756318..1757718    -   466 26247778    gadB    c1609   -   COG0076E    Glutamate decarboxylase beta
1758079..1760862    -   927 26247779    pqqL    c1610   -   COG0612R    Probable zinc protease pqqL
1760919..1763291    -   790 26247780    yddB    c1611   -   COG1629P    Hypothetical protein yddB
1763329..1765014    -   561 26247781    yddA    c1612   -   COG4178R    Hypothetical ABC transporter ATP-binding protein yddA
1765305..1765916    -   203 26247782    ydeM    c1613   -   COG0641R    Hypothetical protein ydeM
1766514..1768196    -   560 26247783    ydeN    c1614   -   COG3119P    Putative sulfatase ydeN precursor
1768598..1769359    -   253 26247784    ydeO    c1615   -   -   Hypothetical transcriptional regulator ydeO
1769435..1769617    -   60  26247785    -   c1616   -   -   hypothetical protein
1769880..1772159    -   759 26247786    ydeP    c1617   -   COG0243C    Hypothetical protein ydeP
1772498..1773412    -   304 26247787    ydeQ    c1618   -   -   Hypothetical fimbrial-like protein ydeQ precursor
17734..19227    +   497 26245939    -   c0016   -   COG3119P    hypothetical protein
1773472..1773975    -   167 26247788    ydeR    c1619   -   COG3539NU   Hypothetical fimbrial-like protein ydeR precursor
1773988..1774518    -   176 26247789    ydeS    c1620   -   COG3539NU   Hypothetical fimbrial-like protein ydeS precursor
1774532..1777183    -   883 26247790    -   c1621   -   COG3188NU   Outer membrane usher protein fimD precursor
1777225..1777899    -   224 26247791    -   c1622   -   COG3121NU   Chaperone protein fimC precursor
1778297..1778860    -   187 26247792    -   c1623   -   COG3539NU   Type-1 fimbrial protein, A chain precursor
1779279..1779401    +   40  *   -   c0148r  -   -   Hypothetical protein
177931..180189  +   752 26246096    fhuA    c0152   -   COG1629P    Ferrichrome-iron receptor precursor
1779636..1780418    -   260 26247793    -   c1624   -   COG0702MG   hypothetical protein
1780567..1781475    +   302 26247794    oprR    c1625   -   COG0583K    Hypothetical transcriptional regulator ycjZ
1781157..1781609    +   150 26247795    -   c1626   -   -   hypothetical protein
1781779..1783191    -   470 26247796    hipA    c1627   -   COG3550R    Protein hipA
1783191..1783457    -   88  26247797    hipB    c1628   -   COG1396K    Protein hipB
1783765..1784523    +   252 26247798    tam c1629   -   COG4106R    trans-aconitate 2-methyltransferase
1784527..1785441    -   304 26247799    yneE    c1630   -   COG3781S    Hypothetical protein yneE
1785630..1787090    -   486 *   -   c0149r  -   -   Altronate oxidoreductase
1787317..1788735    -   472 26247800    yneF    c1631   -   -   Hypothetical protein yneF
1788874..1789233    -   119 26247801    yneG    c1632   -   -   Hypothetical protein yneG
1789233..1790147    -   304 26247802    yneH    c1633   -   -   glutaminase
1790223..1791611    -   462 26247803    yneI    c1634   -   COG1012C    Aldehyde-dehydrogenase like protein yneI
1791712..1792593    +   293 26247804    yneJ    c1635   -   COG0583K    Hypothetical transcriptional regulator yneJ
1792671..1792790    +   39  *   -   c0150r  -   -   Hypothetical protein
1792932..1794122    +   396 26247805    sotB    c1636   -   COG2814G    sugar efflux transporter
1794147..1794812    -   221 26247806    marC    c1637   -   COG2095U    Multiple antibiotic resistance protein marC
1795024..1795458    +   144 26247807    marR    c1638   -   COG1846K    Multiple antibiotic resistance protein marR
1795479..1795862    +   127 26247808    marA    c1639   -   -   Multiple antibiotic resistance protein marA
1795894..1796112    +   72  26247809    marB    c1640   -   -   Multiple antibiotic resistance protein marB
1796169..1797608    -   479 26247810    -   c1641   -   -   6-phospho-beta-glucosidase bglA
1797633..1799306    -   557 26247811    -   c1642   -   -   Putative outer membrane protein yieC precursor
1799361..1799672    -   103 26247812    -   c1643   -   -   PTS system, cellobiose-specific IIA component
1799700..1801022    -   440 26247813    -   c1644   -   COG1455G    hypothetical protein
1801137..1801448    -   103 26247814    -   c1645   -   COG1440G    PTS system, cellobiose-specific IIB component
1801647..1802345    +   232 26247815    -   c1646   -   COG2188K    hypothetical protein
1802390..1803289    -   299 26247816    ydeD    c1647   -   COG0697GER  Probable amino acid metabolite efflux pump
180240..181037  +   265 26246097    fhuC    c0153   -   COG1120PH   Ferrichrome transport ATP-binding protein fhuC
1803484..1804671    +   395 26247817    ydeF    c1648   -   -   Hypothetical protein ydeE
1805113..1806003    -   296 26247818    ydeH    c1649   -   -   Hypothetical protein ydeH
1806257..1806331    -   24  *   -   c0151r  -   -   Hypothetical protein
1806510..1808555    -   681 26247819    dcp c1650   -   COG0339E    Peptidyl-dipeptidase dcp
1808692..1809438    +   248 26247820    ydfG    c1651   -   COG4221R    Probable oxidoreductase ydfG
1809527..1810213    +   228 26247821    ydfH    c1652   -   COG1802K    Hypothetical transcriptional regulator ydfH
181037..181927  +   296 26246098    fhuD    c0154   -   COG0614P    Ferrichrome-binding periplasmic protein precursor
1810390..1810593    +   67  26247822    ydfZ    c1653   -   -   Hypothetical protein ydfZ
1810629..1812089    -   486 26247823    -   c1654   -   -   Hypothetical oxidoreductase ydfI
1812178..1813545    -   455 26247824    ydfJ    c1655   -   -   Hypothetical metabolite transport protein ydfJ
1813603..1814622    -   339 26247825    rspB    c1656   -   COG1063ER   Starvation sensing protein rspB
1814634..1815848    -   404 26247826    rspA    c1657   -   COG4948MR   Starvation sensing protein rspA
1816054..1816380    -   108 26247827    ynfA    c1658   -   -   hypothetical protein
1816515..1816856    +   113 26247828    ynfB    c1659   -   -   Hypothetical protein ynfB precursor
1816891..1817451    +   186 26247829    speG    c1660   -   COG1670J    Spermidine N(1)-acetyltransferase
1817454..1818200    -   248 26247830    ynfC    c1661   -   -   hypothetical protein
1818272..1818577    +   101 26247831    ynfD    c1662   -   -   Hypothetical protein ynfD precursor
1818776..1821202    +   808 26247832    ynfE    c1663   -   COG0243C    Putative dimethyl sulfoxide reductase chain ynfE precursor
181924..183906  +   660 26246099    fhuB    c0155   -   COG0609P    Ferrichrome transport system permease protein fhuB
1821263..1823686    +   807 26247833    ynfF    c1664   -   COG0243C    Probable dimethyl sulfoxide reductase chain ynfF precursor
1823697..1824314    +   205 26247834    ynfG    c1665   -   COG0437C    Probable anaerobic dimethyl sulfoxide reductase chain ynfG
1824316..1825170    +   284 26247836    ynfH    c1666   -   COG3302R    Anaerobic dimethyl sulfoxide reductase chain ynfH
1825213..1825827    +   204 26247837    ynfI    c1667   -   COG3381R    Hypothetical protein ynfI precursor
1825986..1827278    +   430 26247838    ynfJ    c1668   -   COG0038P    putative voltage-gated ClC-type chloride channel ClcB
1827231..1827926    -   231 26247839    bioD    c1669   -   COG0132H    dithiobiotin synthetase
1828051..1829271    -   406 26247840    mlc c1670   -   COG1940KG   Mlc protein
1829406..1830299    -   297 26247841    ynfL    c1671   -   COG0583K    Hypothetical transcriptional regulator ynfL
1830406..1831659    +   417 26247842    ynfM    c1672   -   -   Hypothetical transport protein ynfM
1832071..1832379    +   102 26247843    asr c1673   -   -   acid shock protein precursor
1832655..1833476    +   273 26247845    -   c1674   -   -   Putative protease ydgD precursor
1833515..1833844    -   109 26247846    ydgE    c1675   -   COG2076P    Hypothetical protein ydgE
1833831..1834196    -   121 26247847    ydgF    c1676   -   COG2076P    Hypothetical protein ydgF
1834608..1835642    +   344 26247848    -   c1677   -   COG0628R    Hypothetical protein ydgG
1835667..1837055    -   462 26247849    pntB    c1678   -   -   pyridine nucleotide transhydrogenase
1837066..1838598    -   510 26247850    pntA    c1679   -   COG3288C    NAD(P) transhydrogenase subunit alpha
1839122..1840066    +   314 26247851    ydgH    c1680   -   -   Protein ydgH precursor
183941..185221  -   426 26246100    hemL    c0156   -   COG0001H    glutamate-1-semialdehyde aminotransferase
1840252..1841634    +   460 26247852    ydgI    c1681   -   COG0531E    Putative arginine/ornithine antiporter
1841671..1842393    +   240 26247853    ydgB    c1682   -   COG1028IQR  short chain dehydrogenase
1842390..1842725    -   111 26247854    ydgC    c1683   -   -   Hypothetical protein ydgC
1842854..1843573    +   239 26247855    rstA    c1684   -   COG0745TK   Transcriptional Regulatory protein rstA
1843577..1844878    +   433 26247856    rstB    c1685   -   COG0642T    Sensor protein rstB
1844954..1845883    +   309 26247857    tus c1686   -   -   DNA replication terminus site-binding protein
1845880..1847283    -   467 26247858    fumC    c1687   -   COG0114C    fumarate hydratase
1847426..1849072    -   548 26247859    fumA    c1688   -   COG1838C    Fumarate hydratase class I, aerobic
1849271..1850446    +   391 26247860    manA    c1689   -   COG1482G    Mannose-6-phosphate isomerase
1850547..1852055    +   502 26247861    ydgA    c1690   -   COG5339S    Hypothetical protein ydgA
1852100..1853365    -   421 26247862    uidC    c1691   -   -   Membrane-associated protein uidC precursor
1853404..1854777    -   457 26247863    uidB    c1692   -   COG2211G    Glucuronide carrier protein
185446..186867  +   473 26246101    yadQ    c0157   -   COG0038P    chloride channel protein
1854774..1856585    -   603 26247864    uidA    c1693   -   COG3250G    Beta-glucuronidase
1856975..1857562    -   195 26247865    uidR    c1694   -   COG1309K    Uid operon repressor
1857794..1858561    -   255 26247866    hdhA    c1695   -   COG1028IQR  7-alpha-hydroxysteroid dehydrogenase
1858673..1859701    -   342 26247867    malI    c1696   -   COG1609K    Maltose regulon Regulatory protein malI
1859876..1861468    +   530 26247868    malX    c1697   -   COG1263G    PTS system, maltose and glucose-specific IIABC component
1861478..1862650    +   390 26247869    malY    c1698   -   COG1168E    Cystathionine beta-lyase
1862754..1863755    +   333 26247870    add c1699   -   COG1816F    adenosine deaminase
1863791..1864831    -   346 26247871    ydgJ    c1700   -   COG0673R    Hypothetical oxidoreductase ydgJ
1865074..1865199    +   41  *   -   c0152r  -   -   β-lactam resistance protein
1865472..1865687    +   71  26247872    ydgT    c1701   -   -   Hypothetical protein ydgT
1865773..1866213    +   146 26247873    ydgK    c1702   -   -   Hypothetical protein ydgK
1866290..1866871    +   193 26247874    -   c1703   -   COG4657C    Na(+)-translocating NADH-quinone reductase subunit E
1866871..1867449    +   192 26247875    -   c1704   -   COG2878C    electron transport complex protein RnfB
1867442..1869670    +   742 26247876    -   c1705   -   COG4656C    electron transport complex protein RnfC
186949..187293  +   114 26246102    yadR    c0158   -   COG0316S    Hypothetical protein yadR
1869671..1870729    +   352 26247877    rnfD    c1706   -   COG4658C    electron transport complex protein RnfD
1870733..1871353    +   206 26247878    -   c1707   -   COG4659C    electron transport complex protein RnfG
1871357..1872052    +   231 26247879    ydgQ    c1708   -   COG4660C    NADH-ubiquinone oxidoreductase
1872052..1872687    +   211 26247880    nth c1709   -   COG0177L    Endonuclease III
1873298..1874800    +   500 26247881    ydgR    c1710   -   COG3104E    Hypothetical transporter ydgR
187340..187963  -   207 26246104    yadS    c0159   -   COG2860S    Hypothetical protein yadS
1874906..1875511    +   201 26247882    gst c1711   -   COG0625O    Glutathione S-transferase
1875555..1876415    -   286 26247883    pdxY    c1712   -   COG2240H    pyridoxine kinase
1876477..1877751    -   424 26247884    tyrS    c1713   -   COG0162J    tyrosyl-tRNA synthetase
1877880..1878536    -   218 26247885    pdxH    c1714   -   COG0259H    pyridoxamine 5'-phosphate oxidase
1878595..1878918    -   107 26247886    ydhA    c1715   -   COG3895R    Hypothetical protein ydhA
1879022..1880131    -   369 26247887    ydhH    c1716   -   COG2377O    Hypothetical protein ydhH
188001..188801  -   266 26246105    yadT    c0160   -   COG0614P    vitamin B12-transporter protein BtuF
1880405..1880872    +   155 26247888    slyB    c1717   -   COG3133M    Outer membrane lipoprotein slyB precursor
1880919..1881353    -   144 26247889    slyA    c1718   -   COG1846K    transcriptional regulator SlyA
1881554..1881790    +   78  26247890    ydhI    c1719   -   -   Hypothetical protein ydhI
1881793..1882650    +   285 26247891    ydhJ    c1720   -   COG1566V    Hypothetical protein ydhJ
1882650..1884662    +   670 26247892    ydhK    c1721   -   COG1289S    Hypothetical protein ydhK
1884663..1885184    -   173 26247893    sodC    c1722   -   -   Superoxide dismutase [Cu-Zn] precursor
1885265..1886161    -   298 26247894    ydhF    c1723   -   COG4989R    Hypothetical oxidoreductase ydhF
1886210..1886449    -   79  26247895    ydhL    c1724   -   COG3313R    Hypothetical protein ydhL precursor
1886552..1887151    +   199 26247897    ydhM    c1725   -   COG1309K    Hypothetical transcriptional regulator ydhM
1887188..1888285    +   365 26247898    nemA    c1726   -   COG1902C    N-ethylmaleimide reductase
188794..189492  -   232 26246106    pfs c0161   -   COG0775F    5'-methylthioadenosine/S-adenosylhomocysteine nucleosidase
1888366..1888773    +   135 26247899    gloA    c1727   -   COG0346E    Lactoylglutathione lyase
1888876..1889523    +   215 26247900    rnt c1728   -   COG0847L    ribonuclease T
1889616..1889759    +   47  26247902    -   c1729   -   -   hypothetical protein
1889782..1889844    +   20  *   -   c0153r  -   -   Hypothetical protein
1889895..1890242    -   115 26247903    ydhD    c1730   -   COG0278O    Protein ydhD
1890577..1891404    +   275 26247904    ydhO    c1731   -   COG0791M    Hypothetical protein ydhO precursor
1891532..1892113    +   193 26247905    sodB    c1732   -   COG0605P    Superoxide dismutase [Fe]
1892259..1893428    -   389 26247906    ydhP    c1733   -   COG2814G    Hypothetical transport protein ydhP
1893982..1895007    +   341 26247907    purR    c1734   -   COG1609K    Purine nucleotide synthesis repressor
1895004..1895936    -   310 26247908    ydhB    c1735   -   COG0583K    Hypothetical transcriptional regulator ydhB
189576..191093  +   505 26246107    dgt c0162   -   COG0232F    deoxyguanosinetriphosphate triphosphohydrolase
1896049..1897260    +   403 26247909    ydhC    c1736   -   -   Hypothetical transport protein ydhC
1897551..1898699    +   382 26247910    cfa c1737   -   COG2230M    Cyclopropane-fatty-acyl-phospholipid synthase
1898739..1899380    -   213 26247911    ribE    c1738   -   COG0307H    riboflavin synthase subunit alpha
1899595..1900968    +   457 26247912    ydhE    c1739   -   COG0534V    multidrug efflux protein NorA
190..255    +   21  26245918    thrL    c4721   -   -   thr operon leader peptide
1901009..1902265    -   418 26247913    ydhQ    c1740   -   COG3468MU   Hypothetical protein ydhQ
1902540..1902650    -   36  *   -   c0154r  -   -   Putative protein
1902839..1903144    +   101 26247914    -   c1741   -   -   Protein ydhR precursor
1903270..1904880    +   536 26247915    ydhS    c1742   -   COG4529S    Hypothetical protein ydhS
1904886..1905698    -   270 26247917    ydhT    c1743   -   -   Hypothetical protein ydhT
1905702..1906487    -   261 26247919    ydhU    c1744   -   -   PhsC protein homolog
1906484..1907152    -   222 26247920    -   c1745   -   COG0437C    Putative ferredoxin-like protein ydhX
1907216..1907854    -   212 26247921    ydhW    c1746   -   -   Hypothetical protein ydhW
1907867..1909969    -   700 26247922    ydhV    c1747   -   COG2414C    Hypothetical protein ydhV
1909990..1910616    -   208 26247923    -   c1748   -   COG0437C    Putative ferredoxin-like protein ydhY
1911072..1911281    -   69  26247924    ydhZ    c1749   -   -   Hypothetical protein ydhZ
1911839..1913251    +   470 26247926    pykF    c1750   -   -   pyruvate kinase
191223..192647  +   474 26246108    htrA    c0163   -   COG0265O    Protease do precursor
1913562..1913798    +   78  26247927    lpp c1751   -   -   Major outer membrane lipoprotein precursor
1913861..1914865    -   334 26247928    ynhG    c1752   -   COG1376S    Hypothetical protein ynhG precursor
1915014..1915430    -   138 26247929    ynhA    c1753   -   COG2166R    cysteine desufuration protein SufE
1915443..1916663    -   406 26247930    -   c1754   -   COG0520E    selenocysteine lyase
1916660..1917931    -   423 26247931    ynhC    c1755   -   -   SufD protein
1917906..1918652    -   248 26247932    ynhD    c1756   -   COG0396O    Probable ATP-dependent transporter sufC
1918662..1920149    -   495 26247933    ynhE    c1757   -   -   SufB protein
1920158..1920526    -   122 26247934    sufA    c1758   -   COG0316S    iron-sulfur cluster assembly scaffold protein
1921075..1921263    -   62  26247935    ydiH    c1759   -   -   Hypothetical protein ydiH
1921363..1921773    -   136 26247936    ydiI    c1760   -   COG2050Q    Hypothetical protein ydiI
1921770..1924826    -   1018    26247937    ydiJ    c1761   -   COG0247C,COG0277C   Hypothetical protein ydiJ
1925040..1926152    +   370 26247938    ydiK    c1762   -   COG0628R    Hypothetical protein ydiK
1926581..1926937    +   118 26247939    ydiL    c1763   -   -   Hypothetical protein ydiL
1927037..1928251    +   404 26247940    ydiM    c1764   -   -   Hypothetical transport protein ydiM
192833..193291  +   152 26246109    -   c0164   -   COG1943L    Transposase
1928478..1929743    +   421 26247941    ydiN    c1765   -   -   Hypothetical transport protein ydiN
1929755..1930621    +   288 26247942    aroE    c1766   -   COG0169E    shikimate 5-dehydrogenase
1930652..1931410    +   252 26247943    aroD    c1767   -   -   3-dehydroquinate dehydratase
1931556..1933151    +   531 26247944    ydiF    c1768   -   COG4670I    Hypothetical protein ydiF
1933165..1934316    +   383 26247945    ydiO    c1769   -   COG1960I    crotonobetainyl-CoA dehydrogenase
1934359..1935270    -   303 26247946    ydiP    c1770   -   -   Hypothetical transcriptional regulator ydiP
193513..194670  +   385 26246110    yaeG    c0165   -   COG3835KT   Carbohydrate diacid regulator
1935373..1935453    -   26  26247947    -   c1771   -   -   hypothetical protein
1935586..1936350    +   254 26247948    ydiQ    c1772   -   COG2086C    putative electron transfer flavoprotein subunit beta
19356..20615    +   419 26245940    -   c0017   -   -   hypothetical protein
1936370..1937308    +   312 26247949    ydiR    c1773   -   COG2025C    putative electron transfer flavoprotein subunit alpha
1937363..1938652    +   429 26247950    ydiS    c1774   -   COG0644C    Probable electron transfer flavoprotein-quinone oxidoreductase ydiS
1938649..1938942    +   97  26247951    ydiT    c1775   -   COG2440C    Ferredoxin-like protein ydiT
1938999..1940645    +   548 26247952    ydiD    c1776   -   COG0318IQ   hypothetical protein
1940702..1943080    -   792 26247953    ppsA    c1777   -   COG0574G    phosphoenolpyruvate synthase
1943413..1944246    +   277 26247954    ydiA    c1778   -   -   hypothetical protein
1944403..1945449    +   348 26247955    aroH    c1779   -   COG0722E    3-deoxy-7-phosphoheptulonate synthase
1945581..1945772    +   63  26247956    ydiE    c1780   -   COG4256P    Hypothetical protein ydiE
1945776..1947212    -   478 26247957    ydiU    c1781   -   -   hypothetical protein
194723..195109  -   128 26246111    yaeH    c0166   -   -   Hypothetical protein yaeH
1947275..1947988    -   237 26247958    ydiV    c1782   -   -   Hypothetical protein ydiV
1948235..1948699    -   154 26247959    nlpC    c1783   -   COG0791M    Probable lipoprotein nlpC precursor
1948777..1949526    -   249 26247960    btuD    c1784   -   COG4138H    vitamin B12-transporter ATPase
1949526..1950077    -   183 26247961    btuE    c1785   -   COG0386O    Vitamin B12 transport periplasmic protein btuE
1950139..1951119    -   326 26247962    btuC    c1786   -   COG4139H    vtamin B12-transporter permease
1951220..1951519    -   99  26247964    himA    c1787   -   -   integration host factor alpha subunit
1951524..1953581    -   685 *   -   c0155r  -   -   Phenylalanyl-tRNA synthetase
1953448..1953912    -   154 *   -   c0156r  -   -   Putative protein
1953927..1954910    -   327 26247965    pheS    c1788   -   COG0016J    phenylalanyl-tRNA synthetase alpha subunit
195421..196245  -   274 26246112    dapD    c0167   -   COG2171E    2,3,4,5-tetrahydropyridine-2,6-dicarboxylate N-succinyltransferase
1955194..1955238    -   14  26247966    pheM    c4725   -   -   phenylalanyl-tRNA synthetase operon leader peptide
1955361..1955717    -   118 26247967    rplT    c1789   -   -   50S ribosomal protein L20
1955770..1955967    -   65  *   -   c0157r  -   -   50S ribosomal protein L35
1956064..1956498    -   144 26247969    infC    c1790   -   COG0290J    Translation initiation factor IF-3
1956610..1958538    -   642 26247970    thrS    c1791   -   COG0441J    threonyl-tRNA synthetase
1959061..1959300    +   79  *   -   c0158r  -   -   Putative uncharacterized protein
1959224..1959589    +   121 26247971    -   c1792   -   -   hypothetical protein
1959868..1959918    +   16  26247972    -   c1793   -   -   hypothetical protein
1959899..1960090    +   63  26247973    -   c1794   -   -   hypothetical protein
1960261..1960368    +   35  *   -   c0159r  -   -   Predicted protein
1960421..1961179    -   252 26247974    ydiY    c1795   -   -   Hypothetical protein ydiY precursor
1961466..1962395    +   309 26247975    pfkB    c1796   -   COG1105G    6-phosphofructokinase isozyme 2
1962496..1962786    +   96  26247977    ydiZ    c1797   -   -   Hypothetical protein ydiZ
196276..198948  -   890 26246113    glnD    c0168   -   COG2844O    PII uridylyl-transferase
1962892..1963752    +   286 26247978    yniA    c1798   -   COG3001G    Hypothetical protein yniA
1963793..1964329    -   178 26247979    yniB    c1799   -   -   Hypothetical protein yniB
1964476..1965144    +   222 26247980    yniC    c1800   -   COG0637R    Hypothetical protein yniC
1965308..1965898    +   196 26247981    ydjM    c1801   -   COG1988R    Hypothetical protein ydjM precursor
1966031..1967422    +   463 26247982    ydjN    c1802   -   COG1823R    Hypothetical symporter ydjN
1967469..1967732    -   87  26247983    -   c1803   -   -   Cell division activator cedA
1967915..1970176    +   753 26247985    katE    c1804   -   COG0753P    Catalase HPII
1970223..1970981    -   252 26247986    ydjC    c1805   -   -   hypothetical protein
1970994..1972346    -   450 26247987    celF    c1806   -   COG1486G    6-phospho-beta-glucosidase
1972449..1973288    -   279 26247988    celD    c1807   -   -   Cel operon repressor
1973299..1973649    -   116 26247989    celC    c1808   -   -   PTS system, cellobiose-specific IIA component
1973700..1975058    -   452 26247990    celB    c1809   -   COG1455G    PTS system, cellobiose-specific IIC component
1975143..1975463    -   106 26247991    celA    c1810   -   COG1440G    PTS system, cellobiose-specific IIB component
1975763..1976101    -   112 26247992    osmE    c1811   -   -   Osmotically inducible lipoprotein E precursor
1976303..1977130    +   275 26247993    nadE    c1812   -   COG0171H    NAD(+) synthetase
1977360..1978247    +   295 26247994    ydjQ    c1813   -   COG0322L    Hypothetical protein ydjQ
1978207..1978782    -   191 26247995    ydjR    c1814   -   COG3758S    Hypothetical protein ydjR
1978985..1979470    -   161 26247997    spy c1815   -   COG3678UNTP Spheroplast protein Y precursor
1979800..1980768    -   322 26247998    ydjS    c1816   -   -   succinylglutamate desuccinylase
1980761..1982104    -   447 26247999    -   c1817   -   -   Succinylarginine dihydrolase
1982101..1983579    -   492 26248000    -   c1818   -   COG1012C    aldehyde dehyrogenase
1983663..1984610    -   315 26248001    -   c1819   -   -   Arginine N-succinyltransferase
1984607..1985827    -   406 26248002    argD    c1820   -   COG4992E    bifunctional N-succinyldiaminopimelate-aminotransferase/acetylornithine transaminase protein
1986273..1987079    +   268 26248004    xthA    c1821   -   COG0708L    Exodeoxyribonuclease III
1987246..1987956    +   236 26248005    ydjX    c1822   -   COG0398S    Hypothetical protein ydjX
1987961..1988638    +   225 26248006    ydjY    c1823   -   -   Hypothetical protein ydjY precursor
1988652..1989359    +   235 26248007    ydjZ    c1824   -   COG0398S    Hypothetical protein ydjZ
1989359..1989907    +   182 26248008    ynjA    c1825   -   COG2128S    Hypothetical protein ynjA
1989917..1991083    +   388 26248009    -   c1826   -   COG4134R    Protein ynjB
199010..199804  -   264 26246114    map c0169   -   COG0024J    methionine aminopeptidase
1991056..1992591    +   511 26248010    ynjC    c1827   -   COG1177E,COG4135R   Hypothetical ABC transporter permease protein ynjC
1992558..1993244    +   228 26248011    ynjD    c1828   -   COG4136R    Hypothetical ABC transporter ATP-binding protein ynjD
1993311..1994618    +   435 26248012    -   c1829   -   COG2897P    Putative thiosulfate sulfurtransferase ynjE precursor
1994627..1995247    -   206 26248013    ynjF    c1830   -   COG0558I    Hypothetical protein ynjF
1995340..1995741    +   133 26248014    -   c1831   -   COG0494LR   CTP pyrophosphohydrolase
1995707..1995979    -   90  26248015    ynjH    c1832   -   -   Hypothetical protein ynjH precursor
1996215..1997558    +   447 26248016    gdhA    c1833   -   COG0334E    glutamate dehydrogenase
1997614..1999557    -   647 26248017    -   c1834   -   COG0790R    hypothetical protein
1999554..2001254    -   566 26248018    ybeW    c1835   -   COG0443O    Chaperone protein hscC
2001324..2002124    -   266 26248019    -   c1836   -   -   hypothetical protein
200172..200897  +   241 26246115    rpsB    c0170   -   -   30S ribosomal protein S2
2002243..2004189    -   648 26248020    topB    c1837   -   COG0550L    DNA topoisomerase III
2004194..2005237    -   347 26248021    selD    c1838   -   COG0709E    selenophosphate synthetase
2005354..2005905    -   183 26248022    ydjA    c1839   -   COG0778C    Protein ydjA
2006066..2007922    +   618 26248024    sppA    c1840   -   COG0616OU   Protease IV
2008089..2009105    +   338 26248025    ansA    c1841   -   -   cytoplasmic asparaginase I
2009116..2009757    +   213 26248026    ydjB    c1842   -   COG1335Q    Nicotinamidase
2009850..2011208    -   452 26248027    ydjE    c1843   -   -   Hypothetical metabolite transport protein ydjE
201032..201883  +   283 26246117    tsf c0171   -   -   elongation factor Ts
2011326..2012084    -   252 26248028    ydjF    c1844   -   COG1349KG   Hypothetical transcriptional regulator ydjF
2012221..2013201    -   326 26248029    ydjG    c1845   -   COG0667C    Hypothetical oxidoreductase ydjG
2013211..2014158    -   315 26248030    ydjH    c1846   -   COG0524G    Hypothetical sugar kinase ydjH
2014163..2014999    -   278 26248031    ydjI    c1847   -   COG0191G    Hypothetical protein ydjI
2015020..2016063    -   347 26248032    ydjJ    c1848   -   COG1063ER   Hypothetical zinc-type alcohol dehydrogenase-like protein ydjJ
2016080..2017459    -   459 26248033    ydjK    c1849   -   -   Hypothetical metabolite transport protein ydjK
2017486..2018562    -   358 26248035    ydjL    c1850   -   COG1063ER   Hypothetical zinc-type alcohol dehydrogenase-like protein ydjL
2018932..2019204    -   90  26248036    yeaC    c1851   -   -   Hypothetical protein yeaC
2019246..2019659    -   137 26248037    yeaA    c1852   -   -   methionine sulfoxide reductase B
2020001..2020996    +   331 26248038    gapA    c1853   -   COG0057G    glyceraldehyde-3-phosphate dehydrogenase
202030..202755  +   241 26246118    pyrH    c0172   -   COG0528F    uridylate kinase
2021080..2021964    +   294 26248039    yeaD    c1854   -   COG0676G    Unknown protein from 2D-page
2022015..2022869    -   284 26248040    yeaE    c1855   -   COG0656R    Hypothetical protein yeaE
2022959..2023705    -   248 26248041    yeaF    c1856   -   -   MltA-interacting protein precursor
2024141..2026075    +   644 26248042    yeaG    c1857   -   COG2766T    Hypothetical protein yeaG
2026188..2027471    +   427 26248043    yeaH    c1858   -   -   hypothetical protein
2027618..2029093    +   491 26248044    yeaI    c1859   -   -   Hypothetical protein yeaI
202905..203462  +   185 26246119    frr c0173   -   -   ribosome releasing factor
2029187..2030764    +   525 26248045    yeaJ    c1860   -   COG3706T    Hypothetical protein yeaJ
2030807..2031310    +   167 26248046    yeaK    c1861   -   COG2606S    Hypothetical protein yeaK
2031311..2031415    -   34  26248047    -   c1862   -   -   hypothetical protein
2031585..2032031    +   148 26248048    yeaL    c1863   -   -   Hypothetical protein yeaL
2031988..2032806    -   272 26248049    yeaM    c1864   -   -   Hypothetical transcriptional regulator yeaM
2032906..2034087    +   393 26248050    yeaN    c1865   -   COG2807P    Hypothetical transport protein yeaN
2034142..2034489    +   115 26248051    yeaO    c1866   -   COG3189S    Hypothetical protein yeaO
2034511..2034765    -   84  26248052    yoaF    c1867   -   COG3042R    Hypothetical protein yoaF
2034948..2035973    +   341 26248053    yeaP    c1868   -   -   Hypothetical protein yeaP
203554..203907  +   117 *   -   c0015r  -   -   Predicted protein
2036241..2036489    -   82  26248054    yeaQ    c1869   -   COG2261S    Hypothetical protein yeaQ
2036637..2036819    -   60  26248056    yoaG    c1870   -   -   Hypothetical protein yoaG
2036823..2037182    -   119 26248058    yeaR    c1871   -   COG3615P    Hypothetical protein yeaR
2037355..2037993    -   212 26248059    yeaS    c1872   -   COG1280E    Hypothetical protein yeaS
2038120..2038452    -   110 26248060    -   c1873   -   -   hypothetical protein
2038276..2038446    +   56  26248061    -   c1874   -   COG0473CE   hypothetical protein
2038536..2039663    -   375 26248062    rnd c1875   -   COG0349J    Ribonuclease D
203960..204055  +   31  *   -   c0016r  -   -   Hypothetical protein
2039733..2041418    -   561 26248063    fadD    c1876   -   COG0318IQ   acyl-CoA synthase
2041623..2042204    -   193 26248064    yeaY    c1877   -   -   Hypothetical lipoprotein yeaY precursor
204195..204752  +   185 *   -   c0017r  -   -   Putative ATP-binding component
2042244..2042939    -   231 26248065    yeaZ    c1878   -   COG1214O    Hypothetical protease yeaZ
2042997..2044907    -   636 26248066    -   c1879   -   COG1199KL   Probable ATP-dependent helicase yoaA
2045039..2045383    +   114 26248067    yoaB    c1880   -   COG0251J    Hypothetical protein yoaB
2045805..2046104    +   99  26248068    yoaC    c1881   -   -   Hypothetical protein yoaC
2046224..2046403    -   59  26248070    yoaH    c1882   -   -   hypothetical protein
2046477..2047838    +   453 26248071    pabB    c1883   -   COG0147EH   para-aminobenzoate synthase component I
2047842..2048420    +   192 26248072    yeaB    c1884   -   -   Hypothetical protein yeaB
2048604..2049968    +   454 26248073    sdaA    c1885   -   COG1760E    L-serine dehydratase 1
204938..205699  +   253 26246120    yaeS    c0174   -   COG0020I    Undecaprenyl pyrophosphate synthetase
2051005..2051697    +   230 26248075    yoaD    c1886   -   -   Hypothetical protein yoaD
2051701..2053257    -   518 26248076    yoaE    c1887   -   COG1253R,COG0861P   Hypothetical protein yoaE
2053720..2054691    +   323 26248077    manX    c1888   -   COG2893G    PTS system, mannose-specific IIAB component
2054754..2055554    +   266 26248078    manY    c1889   -   -   PTS system, mannose-specific IIC component
2055567..2056418    +   283 26248080    manZ    c1890   -   -   PTS system, mannose-specific IID component
2056473..2056931    +   152 26248081    yobD    c1891   -   -   hypothetical protein
205712..206569  +   285 26246121    cdsA    c0175   -   COG0575I    Phosphatidate cytidylyltransferase
2057360..2057926    +   188 26248082    yebN    c1892   -   COG1971S    Hypothetical protein yebN
2057923..2058732    -   269 26248083    yebH    c1893   -   COG0500QR   Ribosomal RNA large subunit methyltransferase A
2058898..2059107    -   69  26248085    cspC    c1894   -   -   Cold shock-like protein cspC
2059120..2059263    -   47  26248086    yobF    c1895   -   -   Hypothetical protein yobF
2059933..2060220    -   95  26248087    yebO    c1896   -   -   Hypothetical protein yebO
2060295..2060438    -   47  26248088    yobG    c1897   -   -   Hypothetical protein yobG
2060597..2060836    +   79  26248089    -   c1898   -   -   hypothetical protein
2060980..2061771    -   263 26248090    -   c1899   -   COG1414K    Transcriptional regulator kdgR
2061948..2063321    +   457 26248091    yebQ    c1900   -   -   Hypothetical transport protein yebQ
2063367..2064248    -   293 26248092    htpX    c1901   -   COG0501O    heat shock protein HtpX
2064440..2066488    -   682 26248093    prc c1902   -   COG0793M    Tail-specific protease precursor
206581..207933  +   450 26246122    yaeL    c0176   -   COG0750M    Protease ecfE
2066508..2067206    -   232 26248094    proQ    c1903   -   COG3109T    putative solute/DNA competence effector
2067303..2067749    -   148 26248095    -   c1904   -   COG1956T    Protein yebR
2067935..2069218    +   427 26248096    yebS    c1905   -   COG2995S    Hypothetical protein yebS
2069187..2071820    +   877 26248097    yebT    c1906   -   COG3008R    Hypothetical protein yebT
2071900..2073339    +   479 26248098    yebU    c1907   -   COG0144J,COG3270S   Hypothetical protein yebU
2073457..2073693    +   78  26248099    yebV    c1908   -   -   Hypothetical protein yebV
2073714..2073989    +   91  26248100    yebW    c1909   -   -   Hypothetical protein yebW
2073990..2074646    -   218 26248101    pphA    c1910   -   COG0639T    Serine/threonine protein phosphatase 1
2075041..2075382    -   113 26248103    yebY    c1911   -   -   Hypothetical protein yebY precursor
2075395..2076267    -   290 26248104    yebZ    c1912   -   COG1276P    Hypothetical protein yebZ
2076271..2076645    -   124 26248105    -   c1913   -   COG2372R    Protein yobA precursor
2076784..2077014    +   76  26248106    holE    c1914   -   -   DNA polymerase III, theta subunit
2077117..2077773    +   218 26248107    yobB    c1915   -   COG0388R    Hypothetical protein yobB
2077797..2078459    +   220 26248108    -   c1916   -   COG0847L    exodeoxyribonuclease X
2078456..2078851    -   131 26248109    -   c1917   -   COG1770E    hypothetical protein
2078852..2080516    -   554 26248110    ptrB    c1918   -   COG1770E    Protease II
207963..210395  +   810 26246123    yaeT    c0177   -   COG4775M    Unknown protein from 2D-page spots M62/M63/O3/O9/T35 precursor
2080725..2081384    -   219 26248112    yebE    c1919   -   -   Hypothetical protein yebE
2081711..2082067    -   118 26248113    yebF    c1920   -   -   Hypothetical lipoprotein yebF precursor
2082134..2082424    -   96  26248114    yebG    c1921   -   -   Hypothetical protein yebG
2082558..2083154    +   198 *   -   c0160r  -   -   Phosphoribosylglycinamide formyltransferase 2
2083173..2083736    +   187 *   -   c0161r  -   -   Putative protein
2083792..2084433    -   213 26248115    eda c1922   -   COG0800G    keto-hydroxyglutarate-aldolase/keto-deoxy-phosphogluconate aldolase
2084470..2086281    -   603 26248116    edd c1923   -   -   phosphogluconate dehydratase
20850..22016    +   388 26245941    nhaA    c0018   -   -   Na(+)/H(+) antiporter 1
2086516..2087991    -   491 26248117    zwf c1924   -   -   glucose-6-phosphate 1-dehydrogenase
2088157..2088306    -   49  26248118    -   c1925   -   -   hypothetical protein
2088635..2089198    +   187 26248119    yebK    c1926   -   COG1737K    Hex regulon repressor
2089326..2090768    +   480 26248120    pykA    c1927   -   -   pyruvate kinase
2090900..2091871    -   323 26248121    msbB    c1928   -   COG1560M    lipid A biosynthesis lauroyl acyltransferase
2091990..2093312    -   440 26248122    yebA    c1929   -   COG0739M    Hypothetical protein yebA precursor
2093328..2094260    -   310 26248123    yebL    c1930   -   COG4531P    High-affinity zinc uptake system protein znuA precursor
2094339..2095094    +   251 26248124    yebM    c1931   -   COG1121P    High-affinity zinc uptake system ATP-binding protein znuC
2095091..2095876    +   261 26248125    yebI    c1932   -   COG1108P    High-affinity zinc uptake system membrane protein znuB
2096023..2097033    -   336 26248126    ruvB    c1933   -   COG2255L    Holliday junction DNA helicase RuvB
2097042..2097653    -   203 26248127    ruvA    c1934   -   COG0632L    Holliday junction DNA helicase motor protein
2097929..2098531    +   200 26248128    yebB    c1935   -   -   Hypothetical protein yebB
2098533..2099054    -   173 26248129    ruvC    c1936   -   COG0817L    Holliday junction resolvase
2099089..2099829    -   246 26248130    yebC    c1937   -   -   hypothetical protein
2099858..2100301    -   147 26248131    ntpA    c1938   -   COG0494LR   dATP pyrophosphohydrolase
2100303..2102075    -   590 26248132    aspS    c1939   -   COG0173J    aspartyl-tRNA synthetase
2102385..2102951    +   188 26248133    yecD    c1940   -   COG1335Q    Hypothetical isochorismatase family protein yecD
2102948..2103766    +   272 26248134    yecE    c1941   -   -   Hypothetical protein yecE
2103789..2104214    +   141 26248135    yecN    c1942   -   COG3788R    Hypothetical protein yecN
2104255..2104998    +   247 26248136    yecO    c1943   -   COG0500QR   Protein yecO
2104995..2105966    +   323 26248137    yecP    c1944   -   -   Hypothetical protein yecP
210517..211002  +   161 26246124    hlpA    c0178   -   COG2825M    Histone-like protein HLP-1 precursor
2106131..2108560    -   809 26248138    bisZ    c1945   -   COG0243C    Trimethylamine-N-oxide reductase 2 precursor
2108585..2109685    -   366 26248139    yecK    c1946   -   COG3005C    Cytochrome c-type protein torY
211006..212031  +   341 26246125    lpxD    c0179   -   COG1044M    UDP-3-O-[3-hydroxymyristoyl] glucosamine N-acyltransferase
2110073..2110819    -   248 26248141    -   c1947   -   COG3142P    hypothetical protein
2110833..2111399    -   188 26248142    yecM    c1948   -   -   Protein yecM
2111615..2113348    +   577 26248143    argS    c1949   -   COG0018J    arginyl-tRNA synthetase
2113401..2113793    -   130 26248144    flhE    c1950   -   -   Flagellar protein flhE precursor
2113793..2115871    -   692 26248145    flhA    c1951   -   COG1298NU   flagellar biosynthesis protein
2115864..2117012    -   382 26248146    flhB    c1952   -   COG1377NU   flagellar biosynthesis protein
2117048..2117191    +   47  26248147    -   c1953   -   -   hypothetical protein
2117221..2117865    -   214 26248148    cheZ    c1954   -   COG3143NT   Chemotaxis protein cheZ
2117876..2118265    -   129 26248149    cheY    c1955   -   -   Chemotaxis protein cheY
2118280..2119329    -   349 26248150    cheB    c1956   -   COG2201NT   chemotaxis-specific methylesterase
2119332..2120192    -   286 26248151    cheR    c1957   -   COG1352NT   Chemotaxis protein methyltransferase
2120211..2120321    -   36  *   -   c0162r  -   -   Hypothetical protein
2120483..2122144    -   553 26248153    tar c1958   -   COG0840NT   Methyl-accepting chemotaxis protein II
212136..212591  +   151 26246126    fabZ    c0180   -   COG0764I    (3R)-hydroxymyristoyl ACP dehydratase
2122289..2122792    -   167 26248154    cheW    c1959   -   COG0835NT   Chemotaxis protein cheW
2122813..2124777    -   654 26248155    cheA    c1960   -   COG0643NT   Chemotaxis protein cheA
2124782..2125708    -   308 26248156    motB    c1961   -   COG1360N    flagellar motor protein
2125705..2126592    -   295 26248157    motA    c1962   -   COG1291N    flagellar motor protein
212595..213383  +   262 26246127    lpxA    c0181   -   COG1043M    UDP-N-acetylglucosamine acyltransferase
2126718..2127296    -   192 26248158    flhC    c1963   -   -   Flagellar transcriptional activator flhC
2127299..2127649    -   116 26248160    flhD    c1964   -   -   transcriptional activator FlhD
2128429..2128857    +   142 26248161    yecG    c1965   -   COG0589T    Hypothetical protein yecG
2128864..2130288    -   474 26248162    otsA    c1966   -   COG0380G    Alpha,alpha-trehalose-phosphate synthase [UDP-forming]
2130263..2131063    -   266 26248163    otsB    c1967   -   COG1877G    Trehalose-phosphatase
2131230..2132216    -   328 26248164    araH    c1968   -   COG1172G    High-affinity L-arabinose transport system; membrane protein, fragment 1
2132231..2133745    -   504 26248165    araG    c1969   -   COG1129G    L-arabinose transport ATP-binding protein araG
2133815..2134804    -   329 26248166    araF    c1970   -   COG1879G    L-arabinose-binding periplasmic protein precursor
213383..214531  +   382 26246128    lpxB    c0182   -   COG0763M    lipid-A-disaccharide synthase
2135601..2136104    +   167 26248167    yecI    c1971   -   COG1528P    Ferritin-like protein 2
2136183..2136434    -   83  26248168    -   c1972   -   -   hypothetical protein
2136898..2137221    +   107 26248171    yecR    c1973   -   -   Hypothetical protein yecR
2137393..2137890    +   165 26248173    ftn c1974   -   COG1528P    Ferritin 1
2137928..2138167    -   79  26248174    yecH    c1975   -   -   Hypothetical protein yecH
2138358..2139569    +   403 26248175    tyrP    c1976   -   COG0814E    Tyrosine-specific transport protein
2139631..2140296    -   221 26248176    yecA    c1977   -   COG3318R    Hypothetical protein yecA
2140945..2141493    -   182 26248177    pgsA    c1978   -   COG0558I    CDP-diacylglycerol--glycerol-3-phosphate 3-phosphatidyltransferase
2141550..2143382    -   610 26248178    uvrC    c1979   -   COG0322L    excinuclease ABC subunit C
2143379..2144035    -   218 26248179    uvrY    c1980   -   COG2197TK   response regulator
2144494..2144718    +   74  26248181    yecF    c1981   -   -   Hypothetical protein yecF
2144786..2145508    -   240 26248182    sdiA    c1982   -   COG2771K    Regulatory protein sdiA
214528..215124  +   198 26246129    rnhB    c0183   -   COG0164L    ribonuclease HII
2145738..2146490    -   250 26248183    yecC    c1983   -   COG1126E    Hypothetical amino-acid ABC transporter ATP-binding protein yecC
2146487..2147155    -   222 26248184    yecS    c1984   -   COG0765E    Hypothetical amino-acid ABC transporter permease protein yecS
2147170..2148156    -   328 26248185    yedO    c1985   -   COG2515E    D-cysteine desulfhydrase
2148324..2148782    -   152 26248186    -   c1986   -   COG1943L    Transposase
2148973..2149773    -   266 26248187    fliY    c1987   -   COG0834ET   Cystine-binding periplasmic protein precursor
2149861..2150412    -   183 26248188    fliZ    c1988   -   -   FliZ protein
2150458..2151177    -   239 26248189    fliA    c1989   -   COG1191K    flagellar biosynthesis sigma factor FliA
2151497..2153284    -   595 26248190    fliC    c1990   -   COG1344N    flagellar biosynthesis protein
215161..218643  +   1160    26246130    dnaE    c0184   -   COG0587L    DNA polymerase III subunit alpha
2153550..2154956    +   468 26248191    fliD    c1991   -   COG1345N    flagellar hook-associated protein
2154981..2155391    +   136 26248192    fliS    c1992   -   COG1516NUO  flagellar protein FliS
2155391..2155756    +   121 26248193    fliT    c1993   -   -   Flagellar protein fliT
2155834..2157321    +   495 26248194    amyA    c1994   -   -   cytoplasmic alpha-amylase
2157355..2157768    -   137 26248195    yedD    c1995   -   -   Hypothetical lipoprotein yedD precursor
2157955..2159160    +   401 26248196    yedE    c1996   -   COG2391R    Hypothetical protein yedE
2159157..2159390    +   77  26248197    yedF    c1997   -   COG0425O    Hypothetical protein yedF
2159499..2160167    +   222 26248198    yedK    c1998   -   COG2135S    Hypothetical protein yedK
2160680..2161762    +   360 26248200    -   c1999   -   COG3203M    Outer membrane porin protein nmpC precursor
2162264..2163061    -   265 26248201    ybcM    c2000   -   -   Hypothetical transcriptional regulator ybcM
2163071..2163622    -   183 26248202    ybcL    c2001   -   COG1881R    Protein ybcL precursor
2163791..2164123    -   110 26248204    emrE    c2002   -   COG2076P    EmrE protein
2164409..2164450    +   13  *   -   c0163r  -   -   Hypothetical protein
2164468..2164782    -   104 26248205    fliE    c2003   -   COG1677NU   flagellar basal body protein
2164997..2166655    +   552 26248206    fliF    c2004   -   COG1766NU   flagellar M-ring protein
2166648..2167643    +   331 26248207    fliG    c2005   -   COG1536N    flagellar motor protein
2167636..2168322    +   228 26248209    fliH    c2006   -   COG1317NU   flagellar assembly protein
2168322..2169695    +   457 26248210    fliI    c2007   -   COG1157NU   flagellum-specific ATP synthase
2169714..2170157    +   147 26248211    fliJ    c2008   -   COG2882NUO  flagellar protein
2170154..2171281    +   375 26248212    fliK    c2009   -   COG3144N    Flagellar hook-length control protein
2171386..2171850    +   154 26248213    fliL    c2010   -   COG1580N    flagellar biosynthesis protein
2171855..2172859    +   334 26248214    fliM    c2011   -   COG1868N    flagellar motor switch protein
2172856..2173269    +   137 26248215    fliN    c2012   -   COG1886NU   flagellar motor switch protein
2173272..2173637    +   121 26248216    fliO    c2013   -   COG3190N    Flagellar protein fliO
2173637..2174374    +   245 26248217    fliP    c2014   -   COG1338NU   flagellar biosynthesis protein
2174384..2174653    +   89  26248218    fliQ    c2015   -   COG1987NU   flagellar biosynthesis protein
2174662..2175447    +   261 26248219    fliR    c2016   -   COG1684NU   flagellar biosynthesis protein
2175737..2176360    +   207 26248221    rcsA    c2017   -   COG2771K,COG2197TK  Colanic acid capsular biosynthesis activation protein A
2176404..2176592    -   62  26248222    dsrB    c2018   -   -   DsrB protein
2176755..2176982    +   75  26248224    yodD    c2019   -   -   Hypothetical protein yodD
2177280..2178095    +   271 26248225    yedP    c2020   -   COG3769R    hypothetical protein
2178092..2179768    -   558 26248226    yedQ    c2021   -   -   Hypothetical protein yedQ
2179957..2180139    -   60  26248228    yodC    c2022   -   COG5475S    Hypothetical protein yodC
2180218..2181129    -   303 26248229    yedI    c2023   -   COG2354S    Hypothetical protein yedI
2181308..2182228    +   306 26248230    yedA    c2024   -   -   Hypothetical transport protein yedA
2182217..2182687    -   156 26248231    vsr c2025   -   -   Very short patch repair protein
2182668..2184086    -   472 26248232    dcm c2026   -   COG0270L    DNA-cytosine methyltransferase
2184198..2184848    -   216 26248233    yedJ    c2027   -   COG1418R    Hypothetical protein yedJ
2184888..2185190    -   100 26248234    yedR    c2028   -   -   Hypothetical protein yedR
2185819..2186877    +   352 26248235    -   c2029   -   COG3203M    Outer membrane protein N precursor
218656..219615  +   319 26246132    accA    c0185   -   COG0825I    acetyl-CoA carboxylase alpha subunit
2187473..2188324    +   283 26248237    yedU    c2030   -   COG0693R    chaperone protein HchA
2188432..2189790    -   452 26248238    yedV    c2031   -   COG0642T    Putative sensor-like histidine kinase yedV
2189790..2190461    -   223 26248239    yedW    c2032   -   COG0745TK   Probable transcriptional Regulatory protein yedW
2190594..2191007    +   137 26248240    -   c2033   -   -   Transthyretin-like protein precursor
2191116..2192120    +   334 26248241    yedY    c2034   -   COG2041R    hypothetical protein
2192121..2192756    +   211 26248242    yedZ    c2035   -   COG2717S    hypothetical protein
2193014..2193646    +   210 26248243    yodA    c2036   -   COG3443R    Hypothetical protein yodA
2194512..2195732    +   406 26248244    -   c2037   -   COG0582L    Putative P4-family integrase
2195846..2197666    +   606 26248245    -   c2038   -   -   hypothetical protein
219713..221854  +   713 26246133    ldcC    c0186   -   COG1982E    Lysine decarboxylase, constitutive
2197781..2199244    -   487 26248246    -   c2039   -   -   PilV-like protein
2199297..2199854    -   185 26248247    -   c2040   -   -   Putative type IV pilin protein precursor
2200253..2200558    -   101 26248248    -   c2041   -   -   hypothetical protein
2201204..2202706    +   500 26248249    -   c2042   -   -   hypothetical protein
2203249..2203686    +   145 26248250    -   c2043   -   -   hypothetical protein
2203818..2204327    -   169 26248251    -   c2044   -   -   hypothetical protein
2204464..2205300    +   278 26248252    -   c2045   -   -   hypothetical protein
2205646..2206176    -   176 26248253    -   c2046   -   -   hypothetical protein
2206609..2207082    +   157 26248255    -   c2047   -   -   hypothetical protein
2207114..2207284    +   56  26248256    -   c2048   -   -   hypothetical protein
2207421..2207480    +   19  *   -   c0164r  -   -   Putative exported protein
2207572..2208744    -   390 26248257    -   c2049   -   COG1555L    hypothetical protein
22082..22981    +   299 26245942    nhaR    c0019   -   COG0583K    Transcriptional activator protein nhaR
2208805..2209767    -   320 26248258    -   c2050   -   -   hypothetical protein
2211120..2211701    +   193 26248260    -   c2051   -   -   hypothetical protein
2211786..2212004    -   72  26248261    -   c2052   -   -   hypothetical protein
2212691..2213170    +   159 26248262    -   c2053   -   -   hypothetical protein
2213329..2213733    +   134 26248263    -   c2054   -   COG2916R    DNA-binding protein H-NS
2214256..2214498    -   80  26248265    -   c2055   -   -   hypothetical protein
2214571..2214867    -   98  26248266    -   c2056   -   -   hypothetical protein
2214920..2215210    -   96  26248267    -   c2057   -   -   hypothetical protein
2215292..2215510    -   72  *   -   c0165r  -   -   Putative DNA binding protein
2215727..2216563    -   278 26248268    -   c2058   -   -   hypothetical protein
2217024..2217821    +   265 26248269    yeeI    c2059   -   COG3228S    Hypothetical protein yeeI
2218378..2219421    +   347 26248270    -   c2060   -   COG0582L    Prophage P4 integrase
221911..222300  +   129 26246134    yaeR    c0187   -   COG0346E    Hypothetical protein yaeR
2219615..2220919    -   434 26248271    -   c2061   -   COG0147EH   anthranilate synthase component I
2220947..2222227    -   426 26248272    -   c2062   -   -   Putative cytoplasmic transmembrane protein
2222220..2224022    -   600 26248273    -   c2063   -   COG1132V    Putative ABC transporter protein
222365..223678  +   437 26246135    mesJ    c0188   -   COG0037D    Putative cell cycle protein mesJ
2224009..2225811    -   600 26248274    -   c2064   -   COG1132V    Putative inner membrane ABC-transporter
2225978..2226937    +   319 26248275    -   c2065   -   -   Putataive AraC type regulator
2227128..2231378    +   1416    26248276    -   c2066   -   COG1020Q    Putative peptide synthetase
2231467..2231925    -   152 26248277    -   c2067   -   COG1943L    hypothetical protein
2232063..2233946    +   627 26248278    -   c2068   -   COG1020Q    Putative peptide synthetase
2234034..2236217    +   727 26248279    -   c2069   -   COG3321Q    Putative peptide/polyketide synthetase protein
2236408..2239014    +   868 26248280    -   c2070   -   COG3321Q    hypothetical protein
223712..223966  -   84  26246136    yaeO    c0189   -   -   Rof protein
2238983..2243521    +   1512    26248281    -   c2071   -   COG1020Q,COG3319Q   hypothetical protein
223959..224159  -   66  26246137    -   c0190   -   -   hypothetical protein
224325..224870  +   181 26246138    yaeQ    c0191   -   -   Hypothetical protein yaeQ
2243518..2244618    +   366 26248282    -   c2072   -   COG4693Q    hypothetical protein
2244615..2245418    +   267 26248284    -   c2073   -   COG3208Q    Putative thioesterase
2245422..2246669    +   415 26248285    -   c2074   -   COG1021Q    2,3-dihydroxybenzoate-AMP ligase
2246714..2246998    +   94  26248286    -   c2075   -   COG1021Q    Putative salicyl-AMP ligase
2247129..2249150    +   673 26248288    -   c2076   -   COG1629P    Putative pesticin receptor precursor
224867..225289  +   140 26246139    yaeJ    c0192   -   COG1186J    hypothetical protein
2249798..2250547    +   249 26248289    -   c2077   -   -   hypothetical protein
2250504..2250644    +   46  26248290    -   c2078   -   -   hypothetical protein
2251187..2252149    +   320 26248291    -   c2079   -   -   hypothetical protein
2252162..2252638    +   158 26248292    -   c2080   -   -   hypothetical protein
2252766..2253386    -   206 26248293    -   c2081   -   COG0859M    hypothetical protein
225306..226013  +   235 26246140    cutF    c0193   -   COG3015MP   Copper homeostasis protein cutF precursor
2253361..2253816    -   151 26248294    -   c2082   -   -   hypothetical protein
2254131..2255447    +   438 26248295    shiA    c2083   -   -   Shikimate transporter
2255549..2257003    +   484 26248296    amn c2084   -   COG0775F    AMP nucleosidase
2257346..2258062    +   238 26248297    yeeN    c2085   -   -   hypothetical protein
2258918..2259835    +   305 26248298    nac c2086   -   COG0583K    Nitrogen assimilation Regulatory protein nac
2259937..2260887    +   316 26248299    cbl c2087   -   COG0583K    Transcriptional regulator cbl
2261008..2262648    +   546 26248300    yeeO    c2088   -   COG0534V    Hypothetical protein yeeO
226161..226883  -   240 26246141    -   c0194   -   COG2801L    Putative Transposase insK for insertion sequence element IS150
2262986..2264257    +   423 26248301    -   c2089   -   COG0582L    Prophage P4 integrase
2264537..2265049    -   170 26248302    -   c2090   -   COG4283S    hypothetical protein
2265084..2265806    -   240 26248303    -   c2091   -   COG3208Q    Putative thioesterase
2265799..2267304    -   501 26248304    -   c2092   -   COG1680V    hypothetical protein
2267326..2269785    -   819 26248305    -   c2093   -   COG3321Q    Putative polyketide synthase
2269816..2270694    -   292 26248306    -   c2094   -   -   hypothetical protein
226983..227156  -   57  26246142    -   c0195   -   COG2963L    hypothetical protein
2270909..2274184    -   1091    26248307    -   c2095   -   COG1020Q    Putative peptide synthetase
2274181..2275620    -   479 26248308    -   c2096   -   COG0534V    hypothetical protein
2275682..2277145    -   487 26248309    -   c2097   -   -   Putative amidase
227599..228423  -   274 26246143    yaeF    c0196   -   COG0791M    Hypothetical lipoprotein yaeF precursor
2277138..2283602    -   2154    26248310    -   c2098   -   COG1020Q,COG3321Q   Putative peptide synthetase
2283613..2290113    -   2166    26248311    -   c2099   -   COG1020Q    Putative peptide synthetase
228476..230194  -   572 26246144    proS    c0197   -   COG0442J    prolyl-tRNA synthetase
2290157..2293189    -   1010    26248312    -   c2100   -   COG3321Q    Putative polyketide synthase
2293239..2298035    -   1598    26248313    -   c2101   -   COG1020Q    hypothetical protein
2298083..2299351    -   422 26248315    -   c2102   -   COG0331I    Putative transacylase
2299348..2300478    -   376 26248316    -   c2103   -   COG1960I    Putative acyl-coa dehydrogenase
2300482..2300730    -   82  26248318    -   c2104   -   -   hypothetical protein
2300760..2301626    -   288 26248319    -   c2105   -   COG1250I    Putative 3-hydroxyacyl-CoA dehydrogenase
2301639..2304239    -   866 26248320    -   c2106   -   COG3321Q    Putative polyketide synthase
230305..231012  -   235 26246145    yaeB    c0198   -   COG1720S    Hypothetical protein yaeB
2304280..2308296    -   1338    26248321    -   c2107   -   COG3321Q    Putative polyketide synthase
23077..23340    -   87  26245944    rpsT    c0020   -   COG0268J    30S ribosomal protein S20
2308283..2313901    -   1872    26248322    -   c2108   -   COG1020Q,COG3321Q   Putative peptide/polyketide synthase
231009..231413  -   134 26246146    rcsF    c0199   -   -   Protein rcsF
2314311..2314523    +   70  *   -   c0166r  -   -   Putative transcriptional regulator
2314524..2315258    +   244 26248323    -   c2109   -   COG2091H    hypothetical protein
231531..232343  -   270 26246147    yaeC    c0200   -   COG1464P    D-methionine-binding lipoprotein metQ precursor
2315404..2315670    +   88  26248324    -   c2110   -   -   Transposase
2315691..2316254    +   187 26248325    -   c2111   -   COG2801L    Transposase
2316362..2316472    +   36  26248326    -   c2112   -   COG2801L    Transposase
2316562..2316960    -   132 26248327    -   c2113   -   -   hypothetical protein
2317279..2318211    -   310 26248328    erfK    c2114   -   COG1376S    Protein erfK/srfK precursor
2318276..2319355    -   359 26248329    cobT    c2115   -   COG2038H    nicotinate-nucleotide--dimethylbenzimidazole phosphoribosyltransferase
2319367..2320110    -   247 26248330    cobS    c2116   -   COG0368H    cobalamin synthase
2320107..2320652    -   181 26248331    cobU    c2117   -   COG2087H    adenosylcobinamide kinase
2321117..2321281    -   54  26248333    -   c2118   -   -   hypothetical protein
2322324..2324471    +   715 26248334    -   c2119   -   COG1629P    Putative outer membrane receptor for iron compound or colicin
232383..233036  -   217 26246148    yaeE    c0201   -   COG2011P    D-methionine transport system permease protein metI
2324471..2324587    +   38  26248335    -   c2120   -   -   hypothetical protein
2324842..2325486    -   214 26248336    -   c2121   -   COG1475K    Hypothetical protein ybdM
2325471..2326694    -   407 26248337    -   c2122   -   COG3969R    Hypothetical protein ybdN
2327742..2328395    +   217 26248338    -   c2123   -   COG2120S    hypothetical protein
2328409..2329605    +   398 *   -   c0167r  -   -   Glycosyl transferase family protein
2329472..2330164    +   230 26248339    -   c2124   -   COG1208MJ,COG0110R  Putative transferase
2330166..2330939    +   257 26248340    -   c2125   -   -   Hypothetical protein yaiO
233029..234060  -   343 26246149    abc c0202   -   COG1135P    D-methionine transport ATP-binding protein metN
2331125..2331247    -   40  *   -   c0168r  -   -   Putative protein
2331582..2331692    +   36  *   -   c0169r  -   -   Putative uncharacterized protein
2331672..2331779    -   35  *   -   c0170r  -   -   Hypothetical protein
2331944..2333158    +   404 26248341    -   c2126   -   COG0524G,COG1349KG  Putative carbohydrate kinase
2333199..2333930    +   243 26248342    -   c2127   -   COG5426S    hypothetical protein
2333984..2334949    +   321 26248343    -   c2128   -   COG3238S    hypothetical protein
2334952..2335986    +   344 26248344    -   c2129   -   COG1735R    Putative phosphotriesterase-related protein
2336026..2336163    -   45  *   -   c0171r  -   -   Hypothetical protein
2336202..2336288    -   28  *   -   c0172r  -   -   Hypothetical protein
2336398..2336559    -   53  26248345    -   c2130   -   COG3464L    hypothetical protein
2336638..2337495    -   285 26248346    -   c2131   -   COG3464L    Transposase
2338301..2338711    -   136 26248347    -   c2132   -   -   hypothetical protein
2338699..2339100    -   133 26248348    -   c2133   -   -   hypothetical protein
2339266..2339835    -   189 26248349    -   c2134   -   -   hypothetical protein
2341416..2342612    +   398 26248352    -   c2135   -   COG3547L    Transposase
234248..234820  +   190 26246150    yaeD    c0203   -   COG0241E    hypothetical protein
2342808..2343014    +   68  26248354    -   c2136   -   COG3311K    hypothetical protein
2343108..2343332    +   74  26248355    -   c2137   -   -   hypothetical protein
2343421..2344920    +   499 26248356    -   c2138   -   -   hypothetical protein
2344917..2345672    +   251 26248357    -   c2139   -   COG1484L    Insertion sequence ATP-binding protein
2345757..2346125    +   122 26248358    -   c2140   -   -   hypothetical protein
2347097..2347141    +   14  *   -   c0173r  -   -   Hypothtical protein
2347151..2347930    -   259 26248359    -   c2141   -   COG1484L    transposase/IS protein
2347930..2348952    -   340 26248360    -   c2142   -   COG4584L    Transposase
2349098..2349277    +   59  *   -   c0174r  -   -   Putative transposase
2350476..2351621    +   381 26248362    -   c2143   -   -   hypothetical protein
2352463..2353230    -   255 26248363    -   c2144   -   COG1120PH   Putative ABC transporter
2353227..2354285    -   352 26248364    -   c2145   -   COG0609P    ABC transporter, FecCD transport family
2354304..2355293    -   329 26248365    -   c2146   -   COG0614P    Periplasmic binding protein
2355304..2357469    -   721 26248366    -   c2147   -   COG1629P    TonB dependent receptor
23563..23661    +   32  26245945    yaaY    c0021   -   -   Hypothetical protein yaaY
2357898..2358332    +   144 *   -   c0175r  -   -   Homologous to GTP-binding protein
2358550..2360934    +   794 26248367    -   c2148   -   -   hypothetical protein
2360931..2361836    +   301 26248369    -   c2149   -   -   hypothetical protein
2361833..2362903    +   356 26248370    -   c2150   -   COG1752R    hypothetical protein
2363234..2363716    +   160 26248371    -   c2151   -   -   hypothetical protein
2363732..2364142    +   136 26248372    -   c2152   -   -   hypothetical protein
2364363..2365184    +   273 26248373    -   c2153   -   -   Hypothetical protein yafZ
2365275..2365760    +   161 26248374    -   c2154   -   -   Hypothetical protein yafX
2365776..2366252    +   158 26248376    -   c2155   -   COG2003L    Putative radC-like protein yeeS
2366321..2366542    +   73  26248377    -   c2156   -   -   Hypothetical protein yeeT
2366616..2366984    +   122 26248378    -   c2157   -   -   Hypothetical protein yeeU
23669..24610    +   313 26245946    ribF    c0022   -   COG0196H    hypothetical protein
2367073..2367447    +   124 26248379    -   c2158   -   -   Hypothetical protein yeeV
2367447..2367638    +   63  26248380    yeeW    c2159   -   -   Hypothetical protein yeeW
2368079..2368435    +   118 *   -   c0176r  -   -   Hypothetical protein
2368536..2368865    -   109 26248381    yeeX    c2160   -   -   hypothetical protein
2369037..2370095    -   352 26248383    yeeA    c2161   -   COG1289S    Hypothetical protein yeeA
2370293..2370766    -   157 26248384    sbmC    c2162   -   COG3449L    DNA gyrase inhibitory protein
2370885..2372051    -   388 26248385    dacD    c2163   -   COG1686M    Penicillin-binding protein 6B precursor
2372260..2373687    +   475 26248386    sbcB    c2164   -   COG2925L    Exodeoxyribonuclease I
2373761..2375119    -   452 26248387    yeeF    c2165   -   COG0531E    Hypothetical transport protein yeeF
2375386..2376315    -   309 26248389    yeeY    c2166   -   COG0583K    Hypothetical transcriptional regulator yeeY
2376361..2377185    -   274 26248390    -   c2167   -   COG0451MG   Protein yeeZ precursor
2377268..2377522    -   84  26248391    -   c2168   -   COG4115S    hypothetical protein
2377519..2377770    -   83  26248392    yefM    c2169   -   COG2161D    Hypothetical protein yefM
2378053..2378103    +   16  26248393    hisL    c4726   -   -   his operon leader peptide
2378249..2379148    +   299 26248394    hisG    c2170   -   COG0040E    ATP phosphoribosyltransferase
2379154..2380458    +   434 26248395    hisD    c2171   -   -   histidinol dehydrogenase
2380455..2381525    +   356 26248396    hisC    c2172   -   COG0079E    histidinol-phosphate aminotransferase
2381525..2382592    +   355 26248397    hisB    c2173   -   COG0241E    imidazole glycerol-phosphate dehydratase/histidinol phosphatase
2382592..2383182    +   196 26248398    hisH    c2174   -   COG0118E    imidazole glycerol phosphate synthase subunit HisH
2383182..2383919    +   245 26248399    hisA    c2175   -   COG0106E    1-(5-phosphoribosyl)-5-[(5-phosphoribosylamino)methylideneamino] imidazole-4-carboxamide isomerase
2383901..2384677    +   258 26248400    hisF    c2176   -   COG0107E    imidazole glycerol phosphate synthase subunit HisF
2384671..2385282    +   203 26248401    hisI    c2177   -   COG0140E    bifunctional phosphoribosyl-AMP cyclohydrolase/phosphoribosyl-ATP pyrophosphatase protein
2385469..2386446    -   325 26248402    wzzB    c2178   -   COG3765M    Chain length determinant protein
2386589..2387755    -   388 26248403    ugd c2179   -   COG1004M    UDP-glucose 6-dehydrogenase
2388005..2389411    -   468 26248404    gnd c2180   -   COG0362G    6-phosphogluconate dehydrogenase
238894..239013  +   39  *   -   c0018r  -   -   Putative uncharacterized protein
2389574..2390944    -   456 26248405    manB    c2181   -   COG1109G    Phosphomannomutase
239023..239250  -   75  *   -   c0019r  -   -   Putative uncharacterized protein
2391027..2392466    -   479 26248406    -   c2182   -   COG0836M,COG0662G   Mannose-1-phosphate guanylyltransferase
2392456..2393571    -   371 26248407    -   c2183   -   COG0438M    hypothetical protein
2393682..2394689    -   335 26248408    -   c2184   -   COG1087M    UDP-glucose 4-epimerase
2394706..2394960    -   84  26248409    -   c2185   -   -   hypothetical protein
239479..239673  -   64  *   -   c0020r  -   -   Cell wall-associated hydrolase
2395838..2396869    -   343 26248410    -   c2186   -   COG0438M    Glycosyl transferase
2396866..2397726    -   286 26248411    -   c2187   -   COG0463M    Glycosyl transferase
2397732..2399075    -   447 26248412    -   c2188   -   -   hypothetical protein
2399075..2400331    -   418 26248414    -   c2189   -   COG2244R    hypothetical protein
2400688..2401581    -   297 26248415    galF    c2190   -   COG1210M    UTP--glucose-1-phosphate uridylyltransferase
2401756..2403150    -   464 26248416    wcaM    c2191   -   -   Colanic acid biosynthesis protein wcaM
2403161..2404381    -   406 26248417    wcaL    c2192   -   COG0438M    Putative colanic acid biosynthesis glycosyl transferase wcaL
2404378..2405658    -   426 26248418    wcaK    c2193   -   COG2327S    Colanic acid biosynthesis protein wcaK
240568..241371  +   267 26246151    yafB    c0204   -   COG0656R    2,5-diketo-D-gluconic acid reductase B
2406127..2407605    -   492 26248419    wzxC    c2194   -   COG2244R    Lipopolysaccharide biosynthesis protein wzxC
2407607..2409001    -   464 26248420    wcaJ    c2195   -   COG2148M    Putative colanic biosynthesis UDP-glucose lipid carrier transferase
2409057..2410427    -   456 26248421    cpsG    c2196   -   COG1109G    Phosphomannomutase
2410620..2412056    -   478 26248423    cpsB    c2197   -   COG0662G,COG0836M   Mannose-1-phosphate guanylyltransferase
2412059..2413282    -   407 26248424    wcaI    c2198   -   COG0438M    Putative colanic acid biosynthesis glycosyl transferase wcaI
2413279..2413758    -   159 26248425    wcaH    c2199   -   COG0494LR   GDP-mannose mannosyl hydrolase
241368..242282  -   304 26246152    yafC    c0205   -   COG0583K    Hypothetical transcriptional regulator yafC
2413761..2414726    -   321 26248426    wcaG    c2200   -   COG0451MG   GDP-4-keto-6-L-galactose reductase
2414729..2415850    -   373 26248427    gmd c2201   -   COG1089M    GDP-mannose 4,6-dehydratase
2415877..2416425    -   182 26248428    wcaF    c2202   -   COG0110R    Putative colanic acid biosynthesis acetyltransferase wcaF
2416441..2417187    -   248 26248429    wcaE    c2203   -   COG0463M    Putative colanic acid biosynthesis glycosyl transferase wcaE
2417198..2418415    -   405 26248430    wcaD    c2204   -   -   Putative colanic acid polymerase
2418390..2419607    -   405 26248431    wcaC    c2205   -   COG0438M    Putative colanic acid biosynthesis glycosyl transferase wcaC
2419604..2420092    -   162 26248432    wcaB    c2206   -   COG1045E    Putative colanic acid biosynthesis acetyltransferase wcaB
2420095..2420934    -   279 26248433    wcaA    c2207   -   COG0463M    Putative colanic acid biosynthesis glycosyl transferase wcaA
2421027..2423189    -   720 26248434    -   c2208   -   COG0489D,COG3206M   Tyrosine-protein kinase wzc
2423192..2423422    -   76  26248435    -   c2209   -   COG0394T    hypothetical protein
2423638..2424141    -   167 26248436    -   c2210   -   -   hypothetical protein
2424132..2424773    -   213 26248437    -   c2211   -   -   hypothetical protein
242523..243323  +   266 26246153    yafD    c0206   -   COG3021S    hypothetical protein
2425435..2427018    +   527 26248438    yegH    c2212   -   COG0861P,COG1253R   Hypothetical protein yegH
2427086..2428939    -   617 26248439    asmA    c2213   -   COG2982M    Protein asmA precursor
2428961..2429542    -   193 26248440    dcd c2214   -   COG0717F    deoxycytidine triphosphate deaminase
2429634..2430275    -   213 26248441    udk c2215   -   COG0572F    uridine kinase
2430593..2433910    +   1105    26248442    yegE    c2216   -   COG5001T,COG2202T,COG3447T  Hypothetical protein yegE
243401..244171  +   256 26246154    yafE    c0207   -   COG0500QR   Hypothetical protein yafE
2434020..2434868    -   282 26248443    alkA    c2217   -   COG0122L    DNA-3-methyladenine glycosylase II
2435002..2436354    +   450 26248444    yegD    c2218   -   COG0443O    Hypothetical chaperone protein yegD
2436367..2438307    -   646 26248445    yegI    c2219   -   COG4248R    Hypothetical protein yegI
2438304..2439065    -   253 26248446    yegK    c2220   -   -   Hypothetical protein yegK
2439062..2439721    -   219 26248447    yegL    c2221   -   COG4245R    Hypothetical protein yegL
2440512..2441849    +   445 26248448    yegM    c2222   -   COG0845M    Hypothetical protein yegM precursor
2441846..2444971    +   1041    26248449    yegN    c2223   -   COG0841V    Hypothetical protein yegN
244220..245578  -   452 26246155    dniR    c0208   -   COG0741M    Membrane-bound lytic murein transglycosylase D precursor
2444972..2448049    +   1025    26248450    yegO    c2224   -   COG0841V    Hypothetical protein yegO
2448050..2449465    +   471 26248451    yegB    c2225   -   -   Hypothetical transport protein yegB
2449308..2449568    +   86  *   -   c0177r  -   -   Hypothetical protein
2449462..2450865    +   467 26248452    baeS    c2226   -   COG0642T    Sensor protein baeS
2450862..2451584    +   240 26248453    baeR    c2227   -   COG0745TK   Transcriptional Regulatory protein baeR
2451764..2452096    +   110 26248454    yegP    c2228   -   -   Hypothetical protein yegP
2452221..2452826    -   201 26248455    -   c2229   -   -   hypothetical protein
2452887..2454995    -   702 26248456    -   c2230   -   -   hypothetical protein
2455006..2455722    -   238 26248457    -   c2231   -   -   hypothetical protein
2455722..2456936    -   404 26248458    -   c2232   -   -   hypothetical protein
245650..246405  -   251 26246156    gloB    c0209   -   COG0491R    Probable hydroxyacylglutathione hydrolase
2457424..2458785    +   453 26248459    yegQ    c2233   -   -   Putative protease yegQ
2459285..2459602    -   105 26248461    yegR    c2234   -   -   Hypothetical protein yegR
2460017..2460916    +   299 26248462    yegS    c2235   -   COG1597IR   Hypothetical protein yegS
2460998..2461771    -   257 26248463    -   c2236   -   COG1349KG   hypothetical protein
2461877..2462917    -   346 26248464    gatD    c2237   -   COG1063ER   Galactitol-1-phosphate 5-dehydrogenase
2462965..2464320    -   451 26248465    gatC    c2238   -   COG3775G    PTS system, galactitol-specific IIC component
2464324..2464608    -   94  26248466    gatB    c2239   -   COG3414G    PTS system, galactitol-specific IIB component
246439..247161  +   240 26246157    yafS    c0210   -   -   Hypothetical protein yafS
2464639..2465091    -   150 26248467    gatA    c2240   -   COG1762GT   PTS system, galactitol-specific IIA component
2465101..2466363    -   420 26248468    gatZ    c2241   -   COG4573G    Putative tagatose 6-phosphate kinase gatZ
24653..27469    +   938 26245947    ileS    c0023   -   COG0060J    isoleucyl-tRNA synthetase
2466392..2467246    -   284 26248469    gatY    c2242   -   COG0191G    tagatose 1,6-diphosphate aldolase
2467471..2467929    -   152 26248470    -   c2243   -   COG1943L    Transposase
2468184..2469236    -   350 26248471    -   c2244   -   COG1830G    fructose-bisphosphate aldolase
2469493..2470770    +   425 26248473    yegT    c2245   -   -   Putative nucleoside transporter yegT
2470767..2471771    +   334 26248474    yegU    c2246   -   -   Hypothetical protein yegU
247158..247625  -   155 26246158    rnhA    c0211   -   COG0328L    ribonuclease H
2471768..2472733    +   321 26248475    yegV    c2247   -   COG0524G    Hypothetical sugar kinase yegV
2472707..2473453    -   248 26248476    yegW    c2248   -   COG2188K    Hypothetical transcriptional regulator yegW
2473505..2474323    -   272 26248477    yegX    c2249   -   COG3757M    Hypothetical protein yegX
2474388..2475188    -   266 26248478    thiD    c2250   -   COG0351H    phosphomethylpyrimidine kinase
2475185..2475973    -   262 26248479    thiM    c2251   -   COG2145H    hydroxyethylthiazole kinase
2476196..2476468    -   90  26248480    yohL    c2252   -   COG1937S    Hypothetical protein yohL
2476589..2477413    +   274 26248481    yohM    c2253   -   COG2215R    Hypothetical protein yohM
247690..248421  +   243 26246159    dnaQ    c0212   -   COG0847L    DNA polymerase III subunit epsilon
2477452..2477970    +   172 26248482    yohN    c2254   -   COG5455S    Hypothetical protein yohN precursor
2478052..2479086    -   344 26248483    yehA    c2255   -   -   Hypothetical protein yehA precursor
2479102..2481582    -   826 26248484    yehB    c2256   -   COG3188NU   Hypothetical outer membrane usher protein yehB precursor
2481598..2482272    -   224 26248485    yehC    c2257   -   COG3121NU   Hypothetical fimbrial chaperone yehC precursor
2482353..2482895    -   180 26248486    yehD    c2258   -   COG3539NU   Hypothetical protein yehD precursor
2483231..2483689    -   152 26248487    -   c2259   -   COG1943L    Transposase
2483901..2484182    -   93  26248488    yehE    c2260   -   -   Hypothetical protein yehE precursor
2484445..2485554    -   369 26248489    mrp c2261   -   COG0489D    Mrp protein
2485686..2487719    +   677 26248490    metG    c2262   -   COG0143J,COG0073R   methionyl-tRNA synthetase
248751..248879  -   42  26246161    -   c0213   -   -   hypothetical protein
2487860..2491648    +   1262    26248491    -   c2263   -   COG3831S    hypothetical protein
249162..249608  -   148 26246162    -   c0214   -   -   hypothetical protein
2491658..2495290    +   1210    26248492    yehI    c2264   -   -   Hypothetical protein yehI
2495351..2495536    +   61  26248495    -   c2265   -   -   yehK protein
2495548..2495667    +   39  *   -   c0178r  -   -   Hypothetical protein
2496299..2497387    +   362 26248497    yehL    c2266   -   COG0714R    Hypothetical protein yehL
2497398..2499677    +   759 26248498    yehM    c2267   -   -   Hypothetical protein yehM
249926..250144  +   72  26246163    -   c0215   -   COG2963L    hypothetical protein
2499670..2500806    +   378 26248499    yehP    c2268   -   -   Hypothetical protein yehP
2500803..2502806    +   667 26248500    yehQ    c2269   -   -   Hypothetical protein yehQ
250214..250564  +   116 26246164    -   c0216   -   COG3436L    Unknown in ISEc8
2502931..2503392    +   153 26248501    yehR    c2270   -   -   Hypothetical lipoprotein yehR precursor
2503433..2503903    -   156 26248502    yehS    c2271   -   -   Hypothetical protein yehS
2503950..2504669    -   239 26248503    yehT    c2272   -   COG3279KT   Hypothetical protein yehT
2504666..2506351    -   561 26248504    yehU    c2273   -   COG3275T    Hypothetical protein yehU precursor
250595..251242  +   215 26246165    -   c0217   -   COG3436L    Unknown in ISEc8
2506573..2507304    +   243 26248505    yehV    c2274   -   COG0789K    MerR-like regulator A
2507364..2507471    +   35  *   -   c0179r  -   -   Homologous to putative inner membrane protein
2507452..2508183    -   243 26248506    yehW    c2275   -   COG1174E    Hypothetical ABC transporter permease protein yehW
2508188..2509114    -   308 26248507    yehX    c2276   -   COG1125E    Hypothetical ABC transporter ATP-binding protein yehX
2509107..2510264    -   385 26248508    yehY    c2277   -   COG1174E    Hypothetical ABC transporter permease protein yehY
2510271..2511188    -   305 26248509    yehZ    c2278   -   COG1732M    Hypothetical protein yehZ precursor
251115..252143  +   342 26246166    -   c0218   -   COG3436L    hypothetical protein
2511378..2513675    -   765 26248511    bglX    c2279   -   -   Periplasmic beta-glucosidase precursor
2513871..2515586    +   571 26248512    dld c2280   -   COG0277C    D-lactate dehydrogenase
2515625..2516557    -   310 26248513    pbpG    c2281   -   COG1686M    Penicillin-binding protein 7 precursor
2516731..2517318    -   195 26248515    yohC    c2282   -   -   Hypothetical protein yohC
2517488..2518066    +   192 26248516    yohD    c2283   -   COG0586S    Hypothetical protein yohD
2518186..2518326    -   46  26248517    -   c2284   -   COG1028IQR  hypothetical protein
2518639..2518947    -   102 26248518    -   c2285   -   COG1028IQR  hypothetical protein
2519000..2520436    -   478 26248519    yohG    c2286   -   COG1538MU   Putative channel/filament proteins
2521130..2522146    -   338 26248520    yohI    c2287   -   COG0042J    Hypothetical protein yohI
2522319..2522717    +   132 26248521    yohJ    c2288   -   COG1380R    hypothetical protein
252253..253386  -   377 26246168    -   c0219   -   COG3547L    hypothetical protein
2522714..2523409    +   231 26248522    yohK    c2289   -   -   Hypothetical protein yohK
2523539..2524423    +   294 26248523    cdd c2290   -   COG0295F    cytidine deaminase
2524585..2525292    +   235 26248525    sanA    c2291   -   COG2949S    SanA protein
2525295..2525534    +   79  26248526    yeiS    c2292   -   -   Hypothetical protein yeiS
2525728..2526966    +   412 26248527    yeiT    c2293   -   COG0493ER   Hypothetical oxidoreductase yeiT
2526960..2528195    +   411 26248528    yeiA    c2294   -   COG1146C,COG0167F   dihydropyrimidine dehydrogenase
2528438..2529448    -   336 26248530    mglC    c2295   -   COG4211G    beta-methylgalactoside transporter inner membrane component
2529464..2530984    -   506 26248531    mglA    c2296   -   COG1129G    Galactoside transport ATP-binding protein mglA
2531045..2532043    -   332 26248532    mglB    c2297   -   COG1879G    D-galactose-binding periplasmic protein precursor
2532323..2533363    -   346 26248533    galS    c2298   -   COG1609K    Mgl repressor and galactose ultrainduction factor
2533505..2534662    -   385 26248535    yeiB    c2299   -   COG2311S    Hypothetical protein yeiB
253442..253609  -   55  *   -   c0021r  -   -   Putative uncharacterized protein
253450..253635  +   61  26246169    -   c0220   -   -   hypothetical protein
2534679..2535347    -   222 26248536    folE    c2300   -   COG0302H    GTP cyclohydrolase I
2535605..2536441    +   278 26248537    yeiG    c2301   -   COG0627R    Hypothetical protein yeiG
2536473..2538464    -   663 26248538    cirA    c2302   -   COG4771P    Colicin I receptor precursor
253783..254469  +   228 26246170    -   c0221   -   -   Putative Transposase
2538756..2540225    -   489 26248539    lysP    c2303   -   COG0833E    Lysine-specific permease
2540430..2541311    -   293 26248540    yeiE    c2304   -   COG0583K    Hypothetical transcriptional regulator yeiE
2541410..2542459    +   349 26248541    yeiH    c2305   -   -   Hypothetical protein yeiH
2542533..2543390    +   285 26248542    nfo c2306   -   COG0648L    endonuclease IV
2543394..2544482    +   362 26248543    yeiI    c2307   -   COG0524G    Hypothetical sugar kinase yeiI
2544750..2545691    -   313 26248544    yeiK    c2308   -   COG1957F    Hypothetical protein yeiK
2545821..2546519    +   232 26248545    yeiL    c2309   -   COG0664T    Regulatory protein nsr
2546586..2547836    -   416 26248546    yeiM    c2310   -   -   Hypothetical transport protein yeiM
254718..254771  +   17  26246171    -   c0222   -   -   hypothetical protein
2547930..2548520    -   196 *   -   c0180r  -   -   Putative protein
2548517..2548870    -   117 *   -   c0181r  -   -   Conserved protein
2548858..2549799    -   313 26248547    yeiC    c2311   -   COG0524G    Hypothetical sugar kinase yeiC
2550255..2551946    -   563 26248548    fruA    c2312   -   COG1299G    PTS system, fructose-specific IIBC component
255064..255288  -   74  *   -   c0022r  -   -   L0008-like protein
2551963..2552901    -   312 26248549    fruK    c2313   -   COG1105G    1-phosphofructokinase
2552901..2554031    -   376 26248550    fruB    c2314   -   COG4668G,COG1925G   PTS system, fructose-specific IIA/FPr component
255428..255946  +   172 *   -   c0023r  -   -   Putative uncharacterized protein
2554398..2555579    +   393 26248552    yeiO    c2315   -   -   Sugar efflux transporter B
2555576..2555962    -   128 26248553    -   c2316   -   -   hypothetical protein
2555985..2556557    +   190 26248554    yeiP    c2317   -   COG0231J    elongation factor P
2556780..2558246    +   488 26248555    yeiQ    c2318   -   -   Hypothetical oxidoreductase yeiQ
2558364..2559350    +   328 26248556    yeiR    c2319   -   COG0523R    Hypothetical protein yeiR
255849..256166  +   105 *   -   c0024r  -   -   Transposase protein
2559389..2560102    +   237 26248557    yeiU    c2320   -   COG0671I    Hypothetical protein yeiU
2560514..2561080    +   188 26248558    spr c2321   -   COG0791M    Lipoprotein spr precursor
256087..256683  +   198 *   -   c0025r  -   -   Putative protein
2561261..2562817    +   518 26248559    rtn c2322   -   -   Rtn protein
2562893..2564713    +   606 26248560    yejA    c2323   -   COG4166E    Hypothetical protein yejA precursor
2564714..2565808    +   364 26248561    yejB    c2324   -   COG4174R    Hypothetical ABC transporter permease protein yejB
2565808..2566833    +   341 26248562    yejE    c2325   -   COG4239R    Hypothetical ABC transporter permease protein yejE
2566835..2568424    +   529 26248563    yejF    c2326   -   COG4172R    Hypothetical ABC transporter ATP-binding protein yejF
256700..256930  +   76  *   -   c0026r  -   -   Hypothetical transposase
2568428..2568772    -   114 26248564    yejG    c2327   -   -   Hypothetical protein yejG
2569106..2570296    -   396 26248565    bcr c2328   -   -   Bicyclomycin resistance protein
256927..257682  +   251 26246173    -   c0223   -   COG1484L    hypothetical protein
2570324..2571019    -   231 26248566    rsuA    c2329   -   COG1187J    Ribosomal small subunit pseudouridine synthase A
2570846..2571073    +   75  *   -   c0182r  -   -   Putative protein
2571057..2571143    +   28  *   -   c0183r  -   -   Hypothetical protein
2571169..2572929    +   586 26248567    yejH    c2330   -   COG1061KL   Hypothetical protein yejH
2573054..2573338    +   94  26248568    rplY    c2331   -   COG1825J    50S ribosomal protein L25
2573477..2574484    -   335 26248570    yejK    c2332   -   COG3081R    nucleoid-associated protein NdpA
2574666..2574893    +   75  26248571    yejL    c2333   -   -   Hypothetical protein yejL
2574913..2576673    +   586 26248572    yejM    c2334   -   COG3083R    Hypothetical protein yejM
2576926..2577048    -   40  26248573    -   c2335   -   -   hypothetical protein
2577062..2577160    -   32  26248574    -   c2336   -   -   hypothetical protein
2577163..2577303    -   46  26248575    -   c2337   -   -   hypothetical protein
257757..258134  -   125 26246174    -   c0224   -   -   Hypothetical protein yeeV
2577661..2577864    -   67  *   -   c0184r  -   -   Hypothetical outer membrane protein
2578184..2578831    +   215 26248576    narP    c2338   -   COG2197TK   Nitrate/nitrite response regulator protein narP
2578866..2579918    -   350 26248577    ccmH    c2339   -   COG4235O,COG3088O   Cytochrome c-type biogenesis protein ccmH precursor
2579915..2580472    -   185 26248578    dsbE    c2340   -   COG0526OC   Thiol:disulfide interchange protein dsbE
2580469..2582412    -   647 26248579    ccmF    c2341   -   COG1138O    Cytochrome c-type biogenesis protein ccmF
258181..258555  -   124 26246175    -   c0225   -   -   Hypothetical protein yeeU
2582409..2582888    -   159 26248580    ccmE    c2342   -   COG2332O    Cytochrome c-type biogenesis protein ccmE
2582885..2583094    -   69  26248581    ccmD    c2343   -   -   Heme exporter protein D
2583091..2583828    -   245 26248582    ccmC    c2344   -   COG0755O    Heme exporter protein C
2583870..2584532    -   220 26248583    ccmB    c2345   -   COG2386O    Heme exporter protein B
2584529..2585152    -   207 26248584    ccmA    c2346   -   COG4133O    Heme exporter protein A
2585165..2585767    -   200 26248585    napC    c2347   -   COG3005C    Cytochrome c-type protein napC
2585777..2586226    -   149 26248587    napB    c2348   -   -   Diheme cytochrome c napB precursor
258605..259249  -   214 26246176    -   c0226   -   -   hypothetical protein
2586223..2587086    -   287 26248589    napH    c2349   -   COG0348C    quinol dehydrogenase membrane component
2587073..2587768    -   231 26248590    napG    c2350   -   COG1145C    quinol dehydrogenase periplasmic component
2587775..2590261    -   828 26248591    napA    c2351   -   COG0243C    Periplasmic nitrate reductase precursor
2590258..2590521    -   87  26248592    napD    c2352   -   -   NapD protein
2590511..2591005    -   164 26248593    napF    c2353   -   COG1145C    Ferredoxin-type protein napF
2591413..2591901    +   162 26248596    eco c2354   -   -   ecotin precursor
2592051..2593697    -   548 26248597    yojH    c2355   -   COG0579R    malate:quinone oxidoreductase
259268..259489  -   73  26246177    -   c0227   -   -   Hypothetical protein yeeT
2593915..2595558    -   547 26248598    yojI    c2356   -   COG4615QP   Hypothetical ABC transporter ATP-binding protein yojI
259552..260028  -   158 26246178    -   c0228   -   COG2003L    Putative radC-like protein yeeS
2595634..2596284    -   216 26248599    alkB    c2357   -   COG3145L    Alkylated DNA repair protein alkB
2596284..2597348    -   354 26248600    ada c2358   -   COG0350L,COG2169F   ADA Regulatory protein
2597422..2598477    -   351 26248602    yojL    c2359   -   -   Thiamine biosynthesis lipoprotein apbE precursor
2598589..2599716    -   375 26248604    ompC    c2360   -   COG3203M    Outer membrane protein C precursor
260044..260517  -   157 26246180    -   c0229   -   -   Hypothetical protein yafX
2600455..2603127    +   890 26248605    yojN    c2361   -   COG2198T,COG0642T   Putative sensor-like histidine kinase yojN
2603144..2603794    +   216 26248606    rcsB    c2362   -   COG2197TK   Capsular synthesis regulator component B
2603880..2606681    -   933 26248607    rcsC    c2363   -   COG0642T    Sensor protein rcsC
260611..260895  -   94  26246181    -   c0230   -   -   hypothetical protein
2606896..2608722    +   608 26248608    atoS    c2364   -   COG0642T,COG5002T   Sensor protein atoS
260856..261677  -   273 26246183    -   c0231   -   -   Hypothetical protein yafZ
2608719..2610104    +   461 26248609    atoC    c2365   -   COG2204T    Acetoacetate metabolism Regulatory protein atoC
2610300..2610962    +   220 26248610    atoD    c2366   -   COG1788I    Acetate CoA-transferase alpha subunit
2610962..2611612    +   216 26248611    atoA    c2367   -   COG2057I    Acetate CoA-transferase beta subunit
2611609..2612931    +   440 26248612    atoE    c2368   -   COG2031I    Short-chain fatty acids transporter
2612962..2614146    +   394 26248613    atoB    c2369   -   COG0183I    Acetyl-CoA acetyltransferase
2614220..2614996    -   258 26248614    yfaP    c2370   -   COG4676S    Hypothetical protein yfaP precursor
2615001..2616650    -   549 26248615    yfaQ    c2371   -   COG5445S    Hypothetical protein yfaQ precursor
2616651..2621255    -   1534    26248616    -   c2372   -   COG2373R    hypothetical protein
261777..262010  -   77  26246184    -   c0232   -   -   Hypothetical protein ykfF
2621189..2621812    -   207 26248617    yfaT    c2373   -   -   Hypothetical protein yfaT precursor
262128..262580  -   150 26246185    -   c0233   -   -   hypothetical protein
2621809..2623497    -   562 26248618    yfaA    c2374   -   COG4685S    Hypothetical protein yfaA
2623646..2626273    -   875 26248619    gyrA    c2375   -   COG0188L    DNA gyrase subunit A
2626420..2627142    +   240 26248620    ubiG    c2376   -   COG2227H    3-demethylubiquinone-9 3-methyltransferase
2627282..2631040    -   1252    26248621    yfaL    c2377   -   COG3468MU   Hypothetical protein yfaL precursor
262736..262984  -   82  26246186    -   c0234   -   -   hypothetical protein
263015..263644  -   209 26246187    -   c0235   -   -   hypothetical protein
2631722..2634007    +   761 26248622    nrdA    c2378   -   COG0209F    ribonucleotide-diphosphate reductase alpha subunit
2634197..2635327    +   376 26248623    nrdB    c2379   -   COG0208F    ribonucleotide-diphosphate reductase beta subunit
2635327..2635581    +   84  26248624    yfaE    c2380   -   COG0633C    Hypothetical ferredoxin-like protein yfaE
2635635..2636285    -   216 26248625    inaA    c2381   -   -   Protein inaA
2636488..2637564    -   358 26248626    glpQ    c2382   -   COG0584C    Glycerophosphoryl diester phosphodiesterase, periplasmic precursor
263700..264167  -   155 26246188    -   c0236   -   -   hypothetical protein
2637569..2638927    -   452 26248627    glpT    c2383   -   COG2271G    Glycerol-3-phosphate transporter
2639200..2640828    +   542 26248628    glpA    c2384   -   COG0578C    Anaerobic glycerol-3-phosphate dehydrogenase subunit A
2640818..2642077    +   419 26248629    glpB    c2385   -   COG3075E    anaerobic glycerol-3-phosphate dehydrogenase subunit B
2642074..2643264    +   396 26248630    glpC    c2386   -   COG0247C    Anaerobic glycerol-3-phosphate dehydrogenase subunit C
264296..265366  -   356 26246189    -   c0237   -   COG1752R    hypothetical protein
2643457..2644383    +   308 26248632    yfaD    c2387   -   COG5464S    Hypothetical protein yfaD
2644424..2645227    -   267 26248633    yfaU    c2388   -   COG3836G    Hypothetical protein yfaU
2645245..2646534    -   429 26248634    yfaV    c2389   -   -   Hypothetical transport protein yfaV
2646591..2647796    -   401 26248635    yfaW    c2390   -   COG4948MR   Hypothetical protein yfaW
2647811..2648593    -   260 26248636    yfaX    c2391   -   COG1414K    Hypothetical transcriptional regulator yfaX
2648813..2650015    -   400 26248637    -   c2392   -   COG1058R    competence damage-inducible protein A
2650115..2650657    -   180 26248638    yfaZ    c2393   -   -   Hypothetical protein yfaZ precursor
2650936..2651361    +   141 26248639    yfaO    c2394   -   -   Putative Nudix hydrolase yfaO
2651400..2652002    -   200 26248640    ais c2395   -   -   Ais protein
2652922..2653449    +   175 26248641    yfbE    c2396   -   COG0399M    Hypothetical protein yfbE
2653486..2654421    +   311 26248642    -   c2397   -   COG0463M    Putative glycosyl transferase yfbF
265363..266268  -   301 26246190    -   c0238   -   -   hypothetical protein
2654421..2656403    +   660 26248643    yfbG    c2398   -   COG0223J,COG0451MG  hypothetical protein
2656400..2657290    +   296 26248644    yfbH    c2399   -   -   Hypothetical protein yfbH
2657290..2658942    +   550 26248645    yfbI    c2400   -   COG1807M    Hypothetical protein yfbI
2658939..2659274    +   111 26248646    -   c2401   -   -   hypothetical protein
2658992..2659660    +   222 26248647    yfbJ    c2402   -   -   hypothetical protein
2659654..2659950    -   98  26248648    pmrD    c2403   -   -   Polymyxin B resistance protein pmrD
2660030..2661385    -   451 26248649    menE    c2404   -   COG0318IQ   O-succinylbenzoic acid--CoA ligase
2661382..2662344    -   320 26248650    menC    c2405   -   COG1441H    O-succinylbenzoate synthase
2662344..2663201    -   285 26248651    menB    c2406   -   COG0447H    naphthoate synthase
266265..268301  -   678 26246191    -   c0239   -   -   hypothetical protein
2663216..2663974    -   252 26248653    yfbB    c2407   -   COG0596R    Hypothetical protein yfbB
2663971..2665641    -   556 26248654    menD    c2408   -   COG1165H    2-oxoglutarate decarboxylase
2665730..2667025    -   431 26248655    menF    c2409   -   COG1169HQ   menaquinone-specific isochorismate synthase
2667104..2667409    -   101 26248656    elaB    c2410   -   COG4575S    ElaB protein
2667464..2667925    -   153 26248657    elaA    c2411   -   COG2153R    Protein elaA
2667990..2668907    +   305 26248658    elaC    c2412   -   COG1234R    ribonuclease Z
2669028..2670770    -   580 26248659    yfbK    c2413   -   COG2304R    Hypothetical protein yfbK
2671062..2671880    +   272 26248661    yfbL    c2414   -   COG2234R    Hypothetical protein yfbL
2671983..2672486    +   167 26248662    yfbM    c2415   -   -   Hypothetical protein yfbM
2672553..2674010    -   485 26248663    nuoN    c2416   -   COG1007C    NADH dehydrogenase subunit N
2674017..2675546    -   509 26248664    nuoM    c2417   -   COG1008C    NADH dehydrogenase subunit M
2675710..2677551    -   613 26248665    nuoL    c2418   -   COG1009CP   NADH dehydrogenase subunit L
2677548..2677850    -   100 26248666    nuoK    c2419   -   COG0713C    NADH dehydrogenase kappa subunit
2677847..2678401    -   184 26248667    nuoJ    c2420   -   COG0839C    NADH dehydrogenase subunit J
2678413..2678955    -   180 26248668    nuoI    c2421   -   COG1143C    NADH dehydrogenase subunit I
2678970..2679947    -   325 26248669    nuoH    c2422   -   COG1005C    NADH dehydrogenase subunit H
2679944..2682670    -   908 26248670    nuoG    c2423   -   COG1034C    NADH dehydrogenase gamma subunit
2682723..2684060    -   445 26248671    nuoF    c2424   -   COG1894C    NADH dehydrogenase I chain F
268315..268662  -   115 26246192    -   c0240   -   -   hypothetical protein
2684057..2684557    -   166 26248672    nuoE    c2425   -   COG1905C    ATP synthase subunit E
2684560..2686350    -   596 26248673    nuoC    c2426   -   COG0649C    NADH dehydrogenase I chain C/D
2686456..2687118    -   220 26248674    nuoB    c2427   -   COG0377C    NADH dehydrogenase beta subunit
2687134..2687577    -   147 26248675    nuoA    c2428   -   COG0838C    NADH dehydrogenase alpha subunit
2688207..2689145    -   312 26248676    lrhA    c2429   -   COG0583K    Probable transcriptional regulator lrhA
268880..269005  -   41  26246193    -   c0241   -   -   hypothetical protein
2690065..2691282    +   405 26248677    -   c2430   -   COG0436E    aspartate aminotransferase
269022..269315  -   97  26246194    -   c0242   -   -   hypothetical protein
2691366..2691965    +   199 26248678    yfbR    c2431   -   COG1896R    hypothetical protein
2692024..2693856    -   610 26248679    yfbS    c2432   -   COG0471P    Hypothetical protein yfbS
2693943..2694593    -   216 26248680    yfbT    c2433   -   COG0637R    Protein yfbT
2694604..2695098    -   164 26248681    -   c2434   -   -   hypothetical protein
2695180..2695635    -   151 26248682    yfbV    c2435   -   -   hypothetical protein
269537..270637  -   366 26246195    -   c0243   -   -   hypothetical protein
2695704..2695778    -   24  26248683    -   c2436   -   -   hypothetical protein
2695973..2697175    +   400 26248684    ackA    c2437   -   COG0282C    acetate/propionate kinase
2697250..2699394    +   714 26248686    pta c2438   -   COG0857R,COG0280C   phosphate acetyltransferase
2699584..2701104    +   506 26248687    yfcC    c2439   -   COG1288S    Hypothetical protein yfcC
2701137..2701679    -   180 26248688    yfcD    c2440   -   -   Hypothetical protein yfcD
2701737..2702288    -   183 26248689    yfcE    c2441   -   COG0622R    phosphodiesterase
2702344..2702988    -   214 26248690    yfcF    c2442   -   COG0625O    Hypothetical GST-like protein yfcF
2703124..2703771    +   215 26248691    yfcG    c2443   -   COG0625O    Hypothetical GST-like protein yccG
2703828..2704190    +   120 26248692    folX    c2444   -   COG1539H    D-erythro-7,8-dihydroneopterin triphosphate epimerase
2704211..2705104    +   297 26248693    yfcH    c2445   -   COG1090R    Hypothetical protein yfcH
2705263..2706036    -   257 26248694    hisP    c2446   -   COG4598E    Histidine transport ATP-binding protein hisP
2706044..2706760    -   238 26248695    hisM    c2447   -   COG4160E    Histidine transport system permease protein hisM
270674..270919  -   81  *   -   c0027r  -   -   Phage integrase family protein
2706757..2707443    -   228 26248696    hisQ    c2448   -   COG4215E    Histidine transport system permease protein hisQ
2707533..2708315    -   260 26248697    hisJ    c2449   -   COG0834ET   Histidine-binding periplasmic protein precursor
2708536..2708700    -   54  *   -   c0185r  -   -   ABC transporter component
2709112..2709318    -   68  *   -   c0186r  -   -   Putative protein
2709584..2710153    -   189 26248699    ubiX    c2450   -   COG0163H    3-octaprenyl-4-hydroxybenzoate carboxy-lyase
2710248..2711765    -   505 26248700    purF    c2451   -   COG0034F    amidophosphoribosyltransferase
271036..271638  +   200 26246196    -   c0244   -   -   hypothetical protein
2711802..2712290    -   162 26248701    cvpA    c2452   -   -   Colicin V production protein
2712822..2713484    -   220 26248703    dedD    c2453   -   COG3147S    DedD protein
2713474..2714742    -   422 26248704    folC    c2454   -   COG0285H    Dihydrofolate synthase
2714812..2715726    -   304 26248705    accD    c2455   -   COG0777I    acetyl-CoA carboxylase beta subunit
2715882..2716541    -   219 26248706    dedA    c2456   -   COG0586S    DedA protein
2716624..2717436    -   270 26248707    truA    c2457   -   COG0101J    tRNA pseudouridine synthase A
2717436..2718449    -   337 26248708    usg c2458   -   COG0136E    hypothetical protein
2718515..2719651    -   378 26248709    pdxB    c2459   -   COG0111HE   erythronate-4-phosphate dehydrogenase
271866..272603  +   245 26246197    -   c0245   -   -   hypothetical protein
2719750..2720745    +   331 26248710    div c2460   -   -   DIV protein
2720742..2721467    -   241 *   -   c0187r  -   -   Putative transport protein
2721472..2721918    -   148 *   -   c0188r  -   -   Putative protein
2722183..2723403    -   406 26248711    fabB    c2461   -   COG0304IQ   3-oxoacyl-(acyl carrier protein) synthase
2723562..2725568    +   668 26248712    yfcK    c2462   -   COG0665E,COG4121S   hypothetical protein
2725689..2725967    -   92  26248713    yfcL    c2463   -   -   Hypothetical protein yfcL
2726001..2726549    -   182 26248714    yfcM    c2464   -   -   Hypothetical protein yfcM
2726549..2727334    -   261 26248715    yfcA    c2465   -   COG0730R    Hypothetical protein yfcA
272721..273530  -   269 26246198    -   c0246   -   -   hypothetical protein
2727358..2728182    -   274 26248716    mepA    c2466   -   COG3770M    penicillin-insensitive murein endopeptidase
2728186..2729271    -   361 26248717    aroC    c2467   -   -   chorismate synthase
2729306..2730238    -   310 26248718    yfcB    c2468   -   COG2890J    Hypothetical adenine-specific methylase yfcB
2730404..2730955    +   183 26248719    yfcN    c2469   -   COG2840S    hypothetical protein
2731275..2732132    -   285 26248720    yfcO    c2470   -   -   Hypothetical protein yfcO precursor
2732134..2732661    -   175 26248721    yfcP    c2471   -   COG3539NU   Hypothetical fimbrial-like protein yfcP precursor
2732658..2733137    -   159 26248722    yfcQ    c2472   -   -   Hypothetical fimbrial-like protein yfcQ precursor
2733134..2733637    -   167 26248723    yfcR    c2473   -   -   Hypothetical protein yfcR precursor
2733654..2734406    -   250 26248724    yfcS    c2474   -   COG3121NU   Hypothetical fimbrial chaperone yfcS precursor
2734426..2737074    -   882 26248725    yfcU    c2475   -   COG3188NU   Putative outer membrane protein
2737155..2737721    -   188 26248726    yfcV    c2476   -   -   Hypothetical fimbrial-like protein yfcV precursor
2738288..2738773    -   161 26248727    -   c2477   -   COG2062T    Phosphohistidine phosphatase sixA
2738976..2741120    -   714 26248728    -   c2478   -   COG1250I,COG1024I   3-hydroxyacyl-CoA dehydrogenase
274013..276178  +   721 26246199    -   c0247   -   COG1629P    hypothetical protein
2741120..2742430    -   436 26248729    -   c2479   -   COG0183I    acetyl-CoA acetyltransferase
2742610..2742894    -   94  26248730    yfcZ    c2480   -   -   Hypothetical protein yfcZ
2743266..2744606    +   446 26248731    fadL    c2481   -   COG2067I    Long-chain fatty acid transport protein precursor
2744668..2745423    -   251 26248732    vacJ    c2482   -   -   VacJ lipoprotein precursor
2745717..2746649    +   310 26248734    yfdC    c2483   -   COG2116P    Hypothetical protein yfdC
27469..27963    +   164 26245948    lspA    c0024   -   COG0597MU   signal peptidase II
2747237..2747767    -   176 26248735    -   c2484   -   -   hypothetical protein
2747815..2748690    -   291 26248736    ydeU    c2485   -   COG3468MU   Hypothetical protein ydeU
2748603..2755766    -   2387    26248737    -   c2486   -   COG3468MU   yapH homolog
2755791..2756411    -   206 26248738    -   c2487   -   COG2197TK   hypothetical protein
2756729..2757358    -   209 26248739    -   c2488   -   -   Type 1 fimbriae Regulatory protein fimB
2758106..2758675    +   189 26248740    -   c2489   -   COG0582L    Type 1 fimbriae Regulatory protein fimB
2759070..2760017    -   315 26248741    dsdC    c2490   -   COG0583K    D-serine deaminase activator
2760235..2761572    +   445 26248742    dsdX    c2491   -   COG2610GE   DsdX permease
2761590..2762918    +   442 26248743    dsdA    c2492   -   COG3048E    D-serine dehydratase
276189..277178  +   329 26246200    -   c0248   -   COG0614P    hypothetical protein
2763026..2764564    -   512 26248744    emrY    c2493   -   -   Multidrug resistance protein Y
2764564..2765727    -   387 26248746    emrK    c2494   -   COG1566V    Multidrug resistance protein K
2766143..2766757    +   204 26248747    evgA    c2495   -   COG2197TK   Positive transcription regulator evgA
2766762..2770355    +   1197    26248748    evgS    c2496   -   COG0642T,COG0834ET  Sensor protein evgS precursor
2770411..2771556    -   381 26248749    yfdE    c2497   -   COG1804C    Hypothetical protein yfdE
2771630..2772574    -   314 26248750    yfdV    c2498   -   COG0679R    Hypothetical protein yfdV
277197..278255  +   352 26246201    -   c0249   -   COG0609P    hypothetical protein
2772644..2774338    -   564 26248751    -   c2499   -   COG0028EH   hypothetical protein
2774392..2775642    -   416 26248752    yfdW    c2500   -   COG1804C    formyl-coenzyme A transferase
2776154..2776786    -   210 26248753    -   c2501   -   -   YfdX protein precursor
2777081..2777356    +   91  26248754    ypdI    c2502   -   -   Hypothetical lipoprotein ypdI precursor
2777433..2777675    -   80  26248756    yfdY    c2503   -   -   Hypothetical protein yfdY
2778028..2778948    +   306 26248757    ddg c2504   -   COG1560M    lipid A biosynthesis lauroyl acyltransferase
2779440..2780678    -   412 26248758    yfdZ    c2505   -   COG0436E    hypothetical protein
2781054..2782751    +   565 26248761    ypdA    c2506   -   COG3275T    Hypothetical protein ypdA
278252..279019  +   255 26246202    -   c0250   -   COG1120PH   hypothetical protein
2782766..2783503    +   245 26248762    ypdB    c2507   -   COG3279KT   Hypothetical protein ypdB
2783516..2784373    +   285 26248763    ypdC    c2508   -   -   Hypothetical transcriptional regulator ypdC
2784376..2786871    -   831 26248764    -   c2509   -   COG1762GT,COG1925G,COG3605T,COG1080G    Putative phosphoenolpyruvate-protein phosphotransferase ypdD
2786896..2787933    -   345 26248765    ypdE    c2510   -   COG1363G    Hypothetical protein ypdE
2787933..2789018    -   361 26248766    -   c2511   -   COG0006E    Putative peptidase ypdF
2789034..2790281    -   415 26248767    -   c2512   -   COG1299G    Putative PTS system IIC component ypdG
2790303..2790629    -   108 26248768    -   c2513   -   -   Putative PTS system IIB component ypdH
2790848..2791813    -   321 26248769    glk c2514   -   COG0837G    glucokinase
2792017..2793273    +   418 26248770    yfeO    c2515   -   COG0038P    hypothetical protein
2793388..2793714    +   108 26248771    ypeC    c2516   -   -   Hypothetical protein ypeC precursor
2793855..2795093    -   412 26248773    -   c2517   -   COG1914P    putative manganese transport protein MntH
2795429..2796631    +   400 26248774    nupC    c2518   -   -   Nucleoside permease nupC
2796680..2798869    -   729 26248775    yfeA    c2519   -   -   Hypothetical protein yfeA
279920..280066  -   48  26246205    -   c0251   -   -   hypothetical protein
2799487..2799846    +   119 26248776    yfeC    c2520   -   -   Hypothetical protein yfeC
2799848..2800240    +   130 26248777    yfeD    c2521   -   -   Hypothetical protein yfeD
2800291..2801706    -   471 26248778    gltX    c2522   -   COG0008J    glutamyl-tRNA synthetase
2802472..2803356    -   294 26248779    xapR    c2523   -   COG0583K    Xanthosine operon Regulatory protein
2803608..2804864    -   418 26248781    xapB    c2524   -   -   Xanthosine permease
2804925..2805758    -   277 26248782    xapA    c2525   -   COG0005F    purine nucleoside phosphorylase
2806006..2806770    +   254 26248783    yfeN    c2526   -   -   Hypothetical protein yfeN
2806809..2807735    -   308 26248784    yfeR    c2527   -   COG0583K    Hypothetical transcriptional regulator yfeR
28071..28520    +   149 26245949    slpA    c0025   -   COG1047O    FKBP-type 16 kDa peptidyl-prolyl cis-trans isomerase
2807825..2808823    +   332 26248785    yfeH    c2528   -   COG0385R    Hypothetical protein yfeH
2808820..2809038    -   72  26248786    -   c2529   -   COG3530S    hypothetical protein
2809040..2811055    -   671 26248787    lig c2530   -   COG0272L    DNA ligase
2811126..2812124    -   332 26248788    zipA    c2531   -   COG3115D    cell division protein ZipA
2812354..2813115    +   253 26248789    cysZ    c2532   -   COG2981E    putative sulfate transport protein CysZ
2813300..2814283    +   327 26248790    cysK    c2533   -   COG0031E    Cysteine synthase A
2814656..2814913    +   85  26248792    ptsH    c2534   -   COG1925G    Phosphocarrier protein HPr
2815190..2816686    +   498 26248793    ptsI    c2535   -   COG1080G    Phosphoenolpyruvate-protein phosphotransferase
2816727..2817236    +   169 26248794    crr c2536   -   -   glucose-specific PTS system enzyme IIA component
2817279..2818130    -   283 26248795    pdxK    c2537   -   COG2240H    pyridoxine kinase
2818235..2818603    +   122 26248796    yfeK    c2538   -   -   Hypothetical protein yfeK precursor
2818606..2819517    -   303 26248797    cysM    c2539   -   COG0031E    Cysteine synthase B
281863..282465  -   200 26246210    -   c0252   -   -   hypothetical protein
2819652..2820749    -   365 26248798    cysA    c2540   -   COG1118P    Sulfate transport ATP-binding protein cysA
2820739..2821614    -   291 26248799    -   c2541   -   COG4208P    hypothetical protein
2821614..2822447    -   277 26248800    cysU    c2542   -   COG0555O    Sulfate transport system permease protein cysT
2822447..2823463    -   338 26248801    cysP    c2543   -   COG4150P    Thiosulfate-binding protein precursor
2823621..2824412    -   263 26248802    ucpA    c2544   -   COG1028IQR  short chain dehydrogenase
2824692..2825588    +   298 26248803    yfeU    c2545   -   COG2103R    hypothetical protein
282559..282765  -   68  26246211    -   c0253   -   COG3311K    hypothetical protein
2825592..2827016    +   474 26248804    -   c2546   -   COG1263G    Putative PTS system IIBC component yfeV
2827194..2828093    -   299 26248807    yfeX    c2547   -   COG2837P    Hypothetical protein yfeX
2828189..2828764    -   191 26248808    yfeY    c2548   -   -   Hypothetical protein yfeY precursor
2828825..2829274    -   149 26248809    yfeZ    c2549   -   -   Hypothetical protein yfeZ
2829261..2829686    -   141 26248810    ypeA    c2550   -   COG0456R    putative acetyltransferase
2829900..2830769    +   289 26248811    amiA    c2551   -   COG0860M    Probable N-acetylmuramoyl-L-alanine amidase amiA precursor
2830773..2831672    +   299 26248812    hemF    c2552   -   -   coproporphyrinogen III oxidase
283149..283940  -   263 26246212    -   c0254   -   -   hypothetical protein
2831678..2832730    -   350 26248813    yfeG    c2553   -   -   Ethanolamine operon Regulatory protein
2832776..2833276    -   166 26248814    -   c2554   -   COG4577QC   Ethanolamine utilization protein eutK precursor
2833289..2833948    -   219 26248815    -   c2555   -   -   Ethanolamine utilization protein eutL
2833958..2834845    -   295 26248816    eutC    c2556   -   -   ethanolamine ammonia-lyase small subunit
2834866..2836227    -   453 26248817    eutB    c2557   -   -   Ethanolamine ammonia-lyase heavy chain
2836239..2837642    -   467 26248818    -   c2558   -   COG4819E    Ethanolamine utilization protein eutA
2837639..2838865    -   408 26248819    eutH    c2559   -   -   Ethanolamine utilization protein eutH
2839082..2840269    -   395 26248820    eutG    c2560   -   COG1454C    Ethanolamine utilization protein eutG
2840259..2841095    -   278 26248821    eutJ    c2561   -   COG4820E    Ethanolamine utilization protein eutJ
2841106..2842509    -   467 26248822    eutE    c2562   -   COG1012C    Ethanolamine utilization protein eutE
2842521..2842808    -   95  26248823    cchB    c2563   -   -   Ethanolamine utilization protein eutN
2842915..2843208    -   97  26248824    cchA    c2564   -   COG4577QC   Ethanolamine utilization protein eutM precursor
2843247..2844263    -   338 26248825    eutI    c2565   -   COG0280C    phosphate acetyltransferase
2844260..2845063    -   267 26248826    -   c2566   -   COG4812E    Ethanolamine utilization cobalamin adenosyltransferase
2845060..2845761    -   233 26248827    -   c2567   -   COG4766E    Ethanolamine utilization protein eutQ
2845736..2846215    -   159 26248828    -   c2568   -   COG4917E    Ethanolamine utilization protein eutP
2846228..2846563    -   111 26248829    -   c2569   -   -   Ethanolamine utilization protein eutS
2846856..2849135    -   759 26248830    -   c2570   -   COG0280C,COG0281C   phosphate acetyltransferase
2849424..2850374    +   316 26248831    talA    c2571   -   -   transaldolase
285015..285155  +   46  26246213    -   c0255   -   -   Haemolysin expression modulating protein
2850394..2852397    +   667 26248832    tktB    c2572   -   COG0021G    transketolase
28522..29472    +   316 26245950    lytB    c0026   -   -   4-hydroxy-3-methylbut-2-enyl diphosphate reductase
2852500..2853543    -   347 26248833    ypfG    c2573   -   -   Hypothetical protein ypfG precursor
2853669..2854244    -   191 26248836    yffH    c2574   -   COG0494LR   Hypothetical protein yffH
285387..285986  +   199 26246214    -   c0256   -   -   hypothetical protein
2854312..2856291    -   659 26248837    yffG    c2575   -   COG1142C,COG0493ER  AegA protein
2856497..2858197    +   566 26248838    narQ    c2576   -   COG3850T    Nitrate/nitrite sensor protein narQ
2858361..2861474    +   1037    26248839    acrD    c2577   -   COG0841V    Probable aminoglycoside efflux pump
2862013..2862369    +   118 26248840    yffB    c2578   -   COG1393P    Protein yffB
2862373..2863500    +   375 26248841    dapE    c2579   -   COG0624E    succinyl-diaminopimelate desuccinylase
2863528..2863728    +   66  26248842    -   c2580   -   -   hypothetical protein
286358..286741  +   127 26246215    -   c0257   -   -   hypothetical protein
2863809..2864507    -   232 26248843    ypfH    c2581   -   COG0400R    Hypothetical protein ypfH
2864581..2866596    -   671 26248844    ypfI    c2582   -   COG1444R    Hypothetical protein ypfI
2866611..2867474    -   287 26248845    ypfJ    c2583   -   -   Hypothetical protein ypfJ
286738..287163  +   141 26246216    -   c0258   -   -   hypothetical protein
2867642..2868355    -   237 26248846    purC    c2584   -   -   phosphoribosylaminoimidazole-succinocarboxamide synthase
2868568..2869602    -   344 26248847    nlpB    c2585   -   COG3317M    Lipoprotein-34 precursor
2869619..2870497    -   292 26248848    dapA    c2586   -   COG0329EM   dihydrodipicolinate synthase
2870643..2871215    +   190 26248849    gcvR    c2587   -   COG2716E    Glycine cleavage system transcriptional repressor
2871215..2871685    +   156 26248850    bcp c2588   -   COG1225O    bacterioferritin comigratory protein
2871784..2872845    -   353 26248851    perM    c2589   -   COG0628R    Putative permease perM
2873058..2874521    +   487 26248853    yfgC    c2590   -   COG4783R    Hypothetical protein yfgC precursor
2874542..2874901    +   119 26248854    -   c2591   -   COG1393P    Protein yfgD
2875039..2875785    -   248 26248855    yfgE    c2592   -   COG0593L    DNA replication initiation factor
2875835..2877124    -   429 26248856    uraA    c2593   -   COG2233F    Uracil permease
2877210..2877836    -   208 26248857    upp c2594   -   COG0035F    uracil phosphoribosyltransferase
2878161..2879198    +   345 26248859    purM    c2595   -   COG0150F    phosphoribosylaminoimidazole synthetase
287911..288201  +   96  26246218    -   c0259   -   -   hypothetical protein
2879198..2879836    +   212 26248860    purN    c2596   -   -   phosphoribosylglycinamide formyltransferase
2880008..2882074    +   688 26248861    ppk c2597   -   -   polyphosphate kinase
2882079..2883620    +   513 26248862    ppx c2598   -   COG0248FP   Exopolyphosphatase
288306..288521  +   71  26246220    -   c0260   -   -   hypothetical protein
2883659..2885902    -   747 26248863    yfgF    c2599   -   COG5001T    Hypothetical protein yfgF
288583..288786  +   67  26246222    -   c0261   -   COG3311K    hypothetical protein
2886254..2886445    +   63  *   -   c0189r  -   -   Putative uncharacterized protein
2886759..2887274    +   171 26248866    yfgH    c2600   -   -   Hypothetical lipoprotein yfgH precursor
2887290..2887829    +   179 26248867    yfgI    c2601   -   -   Hypothetical protein yfgI
2887923..2889500    -   525 26248868    guaA    c2602   -   COG0518F,COG0519F   bifunctional GMP synthase/glutamine amidotransferase protein
2889569..2891035    -   488 26248869    guaB    c2603   -   COG0516F,COG0517R   inositol-5-monophosphate dehydrogenase
289106..289744  -   212 26246223    -   c0262   -   COG0698G    hypothetical protein
2891197..2892573    +   458 26248870    xseA    c2604   -   COG1570L    exodeoxyribonuclease VII large subunit
2892642..2900693    -   2683    26248871    -   c2605   -   -   RatA homolog
289986..291158  +   390 26246224    -   c0263   -   COG0823U    Putative oligogalacturonide lyase
2900814..2901791    -   325 26248872    -   c2606   -   -   SinI homolog
2901846..2904023    -   725 26248873    -   c2607   -   -   SinH homolog
2904232..2904447    -   71  26248874    yfgJ    c2608   -   -   Hypothetical protein yfgJ
2904510..2906021    -   503 26248875    -   c2609   -   COG1160R    GTP-binding protein EngA
2906100..2907278    -   392 26248876    yfgL    c2610   -   COG1520S    Hypothetical protein yfgL
2907289..2907909    -   206 26248877    yfgM    c2611   -   COG2976S    Hypothetical protein yfgM
2907927..2909201    -   424 26248878    hisS    c2612   -   COG0124J    histidyl-tRNA synthetase
2909312..2910430    -   372 26248879    gcpE    c2613   -   -   4-hydroxy-3-methylbut-2-en-1-yl diphosphate synthase
2910457..2911464    -   335 26248880    yfgA    c2614   -   COG1426S    Hypothetical protein yfgA
2911749..2912903    -   384 26248881    yfgB    c2615   -   COG0820R    Hypothetical protein yfgB
291188..291988  +   266 26246226    -   c0264   -   COG1028IQR  gluconate 5-dehydrogenase
2913053..2913484    -   143 26248883    ndk c2616   -   -   nucleoside diphosphate kinase
2913633..2915945    -   770 26248884    pbpC    c2617   -   COG4953M    Penicillin-binding protein 1C
2915946..2920907    -   1653    26248885    yfhM    c2618   -   COG2373R    Hypothetical lipoprotein yfhM precursor
292043..292366  +   107 *   -   c0028r  -   -   Putative uncharacterized protein
2921114..2921959    +   281 26248886    sseA    c2619   -   COG2897P    3-mercaptopyruvate sulfurtransferase
2922456..2923232    -   258 26248889    sseB    c2620   -   -   Protein sseB
2923375..2924658    -   427 26248890    pepB    c2621   -   -   aminopeptidase B
2924717..2924917    -   66  26248891    yfhJ    c2622   -   -   Hypothetical protein yfhJ
2924929..2925264    -   111 26248892    fdx c2623   -   COG0633C    Ferredoxin, 2Fe-2S
2925266..2927116    -   616 26248893    hscA    c2624   -   COG0443O    chaperone protein HscA
2927133..2927648    -   171 26248894    hscB    c2625   -   COG1076O    co-chaperone HscB
2927744..2928067    -   107 26248895    iscA    c2626   -   COG0316S    iron-sulfur cluster assembly protein
2928084..2928470    -   128 26248897    -   c2627   -   COG0822C    NifU-like protein
2928498..2929712    -   404 26248898    yfhO    c2628   -   COG1104E    cysteine desulfurase
2929824..2930312    -   162 26248899    yfhP    c2629   -   COG1959K    Hypothetical protein yfhP
2930583..2931323    -   246 26248900    yfhQ    c2630   -   COG0565J    Hypothetical tRNA/rRNA methyltransferase yfhQ
293107..294246  +   379 26246227    -   c0265   -   COG2211G    Putative oligogalacturonide transporter
2931442..2932245    +   267 26248901    suhB    c2631   -   COG0483G    Inositol-1-monophosphatase
2932390..2933244    +   284 26248902    yfhR    c2632   -   COG1073R    Hypothetical protein yfhR
2933435..2934715    +   426 26248903    csiE    c2633   -   COG3711K    Stationary phase inducible protein csiE
2934707..2935846    -   379 26248904    hcaT    c2634   -   -   Probable 3-phenylpropionic acid transporter
2936215..2936637    +   140 26248907    yphA    c2635   -   COG2259S    Hypothetical protein yphA
2936797..2937669    -   290 26248908    yphB    c2636   -   COG2017G    Hypothetical protein yphB
2937681..2938775    -   364 26248909    yphC    c2637   -   COG1063ER   Hypothetical zinc-type alcohol dehydrogenase-like protein yphC
2938808..2939806    -   332 26248910    yphD    c2638   -   COG1172G    Hypothetical ABC transporter permease protein yphD
2939831..2941342    -   503 26248911    yphE    c2639   -   COG1129G    Hypothetical ABC transporter ATP-binding protein yphE
2941365..2942348    -   327 26248912    yphF    c2640   -   COG1879G    ABC transporter Periplasmic binding protein yphF precursor
2942445..2945726    -   1093    26248913    yphG    c2641   -   -   Hypothetical protein yphG
294248..296482  +   744 26246228    -   c0266   -   -   Putative exopolygalacturonate lyase
2945844..2947037    +   397 26248914    yphH    c2642   -   COG1940KG   Hypothetical protein yphH
2947101..2948354    -   417 26248915    glyA    c2643   -   COG0112E    serine hydroxymethyltransferase
2948684..2949874    +   396 26248916    hmpA    c2644   -   COG1018C,COG1017C   Flavohemoprotein
2949919..2950257    -   112 26248917    glnB    c2645   -   COG0347E    Nitrogen Regulatory protein P-II 1
2950318..2951652    -   444 26248918    yfhA    c2646   -   COG2204T    Hypothetical protein yfHa
2951642..2952355    -   237 26248919    yfhG    c2647   -   -   Hypothetical protein yfhG
2952520..2953947    -   475 26248920    yfhK    c2648   -   COG0642T    Putative sensor-like histidine kinase yfhK
29538..29729    +   63  *   -   c0004r  -   -   Hypothetical protein
2954523..2958410    -   1295    26248921    purL    c2649   -   COG0046F,COG0047F   phosphoribosylformylglycinamidine synthase
2958668..2960224    +   518 26248922    yfhD    c2650   -   COG4623M    Hypothetical protein yfhD
2960221..2960724    -   167 26248923    yfhC    c2651   -   COG0590FJ   Hypothetical protein yfhC
2960782..2961417    -   211 26248924    yfhB    c2652   -   COG0560E    Hypothetical protein yfhB
2961626..2962474    +   282 26248926    yfhH    c2653   -   COG1737K    Hypothetical protein yfhH
2962530..2962790    +   86  26248927    yfhL    c2654   -   -   Putative ferredoxin-like protein yfhL
2963485..2963865    -   126 26248928    acpS    c2655   -   COG0736I    4'-phosphopantetheinyl transferase
2963865..2964596    -   243 26248929    pdxJ    c2656   -   -   pyridoxal phosphate biosynthetic protein
2964608..2965336    -   242 26248930    recO    c2657   -   COG1381L    DNA repair protein RecO
2965348..2966253    -   301 26248931    era c2658   -   COG1159R    GTP-binding protein Era
296593..297555  +   320 26246230    -   c0267   -   -   hypothetical protein
2966250..2966930    -   226 26248932    rncS    c2659   -   COG0571K    ribonuclease III
2967202..2968176    -   324 26248933    lepB    c2660   -   COG0681U    Signal peptidase I
2968192..2969991    -   599 26248934    lepA    c2661   -   COG0481M    GTP-binding protein LepA
2970189..2970668    -   159 26248935    rseC    c2662   -   COG3086T    Sigma-E factor Regulatory protein rseC
2970665..2971621    -   318 26248936    rseB    c2663   -   COG3026T    periplasmic negative regulator of sigmaE
2971621..2972271    -   216 26248937    rseA    c2664   -   COG3073T    Sigma-E factor negative Regulatory protein
2972304..2972879    -   191 26248938    rpoE    c2665   -   COG1595K    RNA polymerase sigma-70 factor
2973287..2974909    +   540 26248939    nadB    c2666   -   COG0029H    L-aspartate oxidase
2974894..2975631    -   245 26248940    yfiC    c2667   -   COG4123R    Hypothetical protein yfiC
2975763..2977097    +   444 26248941    srmB    c2668   -   COG0513LKJ  ATP-dependent RNA helicase srmB
2977130..2978011    -   293 26248942    yfiE    c2669   -   COG0583K    Hypothetical transcriptional regulator yfiE
2978114..2978701    +   195 26248943    yfiK    c2670   -   COG1280E    Hypothetical protein yfiK
297875..298006  -   43  26246231    -   c0268   -   -   hypothetical protein
2978757..2979140    -   127 26248944    yfiD    c2671   -   COG3445R    Protein yfiD
2979445..2980134    +   229 26248946    ung c2672   -   COG0692L    uracil-DNA glycosylase
2980183..2981220    -   345 26248947    yfiF    c2673   -   COG0566J    Hypothetical tRNA/rRNA methyltransferase yfiF
2981427..2981846    +   139 26248948    trxC    c2674   -   COG0526OC   Thioredoxin 2
2981915..2982613    +   232 26248949    yfiP    c2675   -   -   Hypothetical protein yfiP
2982645..2985305    +   886 26248950    yfiQ    c2676   -   COG1042C    Hypothetical protein yfiQ
2985419..2986774    +   451 26248951    pssA    c2677   -   COG1502I    phosphatidylserine synthase
298646..299104  -   152 26246232    -   c0269   -   -   hypothetical protein
2986871..2987143    +   90  26248952    yfiM    c2678   -   COG5544R    Hypothetical protein yfiM
2987140..2988438    -   432 26248953    kgtP    c2679   -   -   Alpha-ketoglutarate permease
2989363..2989557    +   64  *   -   c0190r  -   -   Cell wall-associated hydrogenase
2989787..2990014    +   75  *   -   c0191r  -   -   Putative uncharacterized protein
2990024..2990143    -   39  *   -   c0192r  -   -   Hypothetical protein
2994301..2996874    -   857 26248955    clpB    c2680   -   COG0542O    ClpB protein
2997004..2997735    -   243 26248956    yfiH    c2681   -   COG1496S    Hypothetical protein yfiH
2997732..2998712    -   326 26248957    sfhB    c2682   -   COG0564J    Ribosomal large subunit pseudouridine synthase D
29982..30452    +   156 *   -   c0005r  -   -   Non-specific ribonucleoside
2998847..2999584    +   245 26248958    yfiO    c2683   -   COG4105R    Hypothetical lipoprotein yfiO precursor
2999854..3000195    +   113 26248960    yfiA    c2684   -   COG1544J    Protein yfiA
3000299..3000346    +   15  26248961    pheL    c4727   -   -   Phe leader peptide
3000445..3001605    +   386 26248962    pheA    c2685   -   COG1605E,COG0077E   Chorismate mutase
3001648..3002769    -   373 26248963    tyrA    c2686   -   COG1605E,COG0287E   Chorismate mutase
3002780..3003850    -   356 26248964    aroF    c2687   -   COG0722E    3-deoxy-7-phosphoheptulonate synthase
3004060..3004425    +   121 26248965    yfiL    c2688   -   -   Hypothetical protein yfiL
300426..300542  +   38  *   -   c0029r  -   -   Putative protein
3004572..3005090    +   172 26248966    yfiR    c2689   -   -   Hypothetical protein yfiR precursor
3005083..3006306    +   407 26248967    yfiN    c2690   -   -   Hypothetical protein yfiN
300576..300641  +   21  *   -   c0030r  -   -   Hypothetical protein
3006322..3006804    +   160 26248968    yfiB    c2691   -   COG2885M    Putative lipoprotein yfiB precursor
300643..301425  -   260 26246235    -   c0270   -   COG1349KG   Putative deoxyribose operon repressor
3006881..3007228    -   115 26248969    rplS    c2692   -   -   50S ribosomal protein L19
3007270..3008037    -   255 26248970    trmD    c2693   -   -   tRNA (guanine-N(1)-)-methyltransferase
3008068..3008616    -   182 26248971    yfjA    c2694   -   COG0806J    16S rRNA-processing protein
3008635..3008883    -   82  26248972    rpsP    c2695   -   -   30S ribosomal protein S16
3009020..3010381    -   453 26248973    ffh c2696   -   COG0541U    Signal recognition particle protein
3010548..3011339    +   263 26248974    ypjD    c2697   -   COG4137R    Hypothetical protein ypjD
3011384..3012646    +   420 26248975    -   c2698   -   COG4536P    hypothetical protein
3012701..3013294    -   197 26248977    grpE    c2699   -   COG0576O    GrpE protein
3013417..3014295    +   292 26248979    ppnK    c2700   -   COG0061G    inorganic polyphosphate/ATP-NAD kinase
3014381..3016042    +   553 26248980    recN    c2701   -   COG0497L    DNA repair protein recN
3016191..3016532    +   113 26248981    -   c2702   -   COG2913J    Small protein A
3016594..3016884    -   96  26248982    -   c2703   -   COG2914S    hypothetical protein
3016874..3017311    -   145 26248983    yfjG    c2704   -   COG2867I    Hypothetical protein yfjG
301731..302651  +   306 26246236    -   c0271   -   COG0524G    Putative ribokinase
3017482..3017964    +   160 26248984    smpB    c2705   -   COG0691O    SsrA-binding protein
3018710..3019630    +   306 26248985    -   c2706   -   -   hypothetical protein
3019963..3020169    +   68  26248986    -   c2707   -   -   DNA-damage-inducible protein I
3020778..3021011    +   77  26248987    ydfK    c2708   -   -   Hypothetical protein ydfK
3021386..3021976    +   196 26248988    -   c2709   -   COG1961L    Putative DNA-invertase from lambdoid prophage Rac
3022204..3022497    -   97  26248989    -   c2710   -   -   hypothetical protein
3022540..3023580    -   346 26248990    -   c2711   -   -   hypothetical protein
3023590..3023871    -   93  26248991    -   c2712   -   -   hypothetical protein
3023868..3026267    -   799 26248992    -   c2713   -   -   hypothetical protein
3026388..3026846    -   152 26248994    -   c2714   -   COG1943L    hypothetical protein
302679..303995  +   438 26246237    -   c0272   -   COG0738G    Putative L-fucose permease
3027043..3027642    -   199 26248995    -   c2715   -   COG3637M    Putative outer membrane protein of prophage
3027710..3031189    -   1159    26248996    -   c2716   -   COG4733S    Putative tail component of prophage
3031250..3031882    -   210 26248997    -   c2717   -   COG4723S    Putative tail component of prophage
3031819..3032562    -   247 26248998    -   c2718   -   COG1310R,COG0791M   Putative tail fiber component K of prophage
3032567..3033265    -   232 26249000    -   c2719   -   -   Putative tail component of prophage
3033265..3033594    -   109 26249001    -   c2720   -   -   Putative tail component of prophage
3033591..3036152    -   853 26249002    -   c2721   -   COG5281S    Putative tail component of prophage
3036145..3036579    -   144 26249003    -   c2722   -   -   Putative tail component of prophage
3036561..3036983    -   140 26249004    -   c2723   -   -   Putative tail component of prophage
3036999..3037739    -   246 26249005    -   c2724   -   COG5492N    Putative tail component of prophage
3037747..3038142    -   131 26249006    -   c2725   -   -   Putative tail component of prophage
3038139..3038717    -   192 26249007    -   c2726   -   -   Putative tail fiber component Z of prophage
3038729..3039082    -   117 26249008    -   c2727   -   -   Putative head-tail joining protein of prophage
3039094..3039489    -   131 26249009    -   c2728   -   -   Putative DNA packaging protein of prophage
3039531..3040556    -   341 26249010    -   c2729   -   -   Putative capsid protein of prophage
304007..305020  +   337 26246238    -   c0273   -   -   Putative cytoplasmic protein
3040611..3040943    -   110 26249011    -   c2730   -   -   Putative head-DNA stabilization protein of prophage
3040953..3042272    -   439 26249012    -   c2731   -   COG0616OU   Putative capsid protein of prophage
3042253..3043854    -   533 26249013    -   c2732   -   COG5511R    Putative capsid structural protein of prophage
3043851..3044057    -   68  26249014    -   c2733   -   -   Putative head-tail joining protein of prophage
3044054..3045979    -   641 26249015    -   c2734   -   COG5525R    Putative DNA packaging protein of prophage
3045954..3046499    -   181 26249016    nohB    c2735   -   COG4220L    Prophage QSR' DNA packaging protein NU1 homolog
3046888..3047082    +   64  *   -   c0193r  -   -   Protein ylcI homologue
3047333..3047539    -   68  *   -   c0194r  -   -   Uncharacterized protein ybcW
30475..30840    +   121 26245951    -   c0027   -   COG3152S    hypothetical protein
3047835..3048008    -   57  26249018    -   c2736   -   -   GnsB protein
3048181..3048411    -   76  *   -   c0195r  -   -   Uncharacterized protein ynfN
3048683..3048895    -   70  26249019    cspI    c2737   -   -   Cold shock-like protein cspI
3049260..3049757    -   165 26249021    ydfP    c2738   -   -   Hypothetical protein ydfP precursor
3049754..3050287    -   177 26249022    -   c2739   -   COG3772R    Probable lysozyme from lambdoid prophage Qin
3050609..3051160    -   183 26249023    -   c2740   -   -   Unknown protein encoded by prophage
3051165..3051380    -   71  26249024    -   c2741   -   -   Lysis protein S homolog from lambdoid prophage Qin
3052133..3052348    -   71  26249026    cspB    c2742   -   -   Cold shock-like protein cspB
3052649..3052861    +   70  26249027    cspF    c2743   -   -   Cold shock-like protein cspF
3053277..3054029    -   250 26249028    -   c2744   -   COG0484O    Antitermination protein Q homolog from lambdoid prophage Qin
3054043..3055032    -   329 26249029    -   c2745   -   -   Hypothetical protein ydfU
305442..305696  +   84  *   -   c0031r  -   -   Hypothetical protein
3055040..3055837    -   265 26249030    -   c2746   -   -   hypothetical protein
3055857..3056246    -   129 26249031    -   c2747   -   COG4570L    hypothetical protein
3056243..3056569    -   108 26249032    -   c2748   -   COG1974KT   hypothetical protein
3056569..3057057    -   162 26249033    yfdN    c2749   -   -   Hypothetical protein yfdN
3057060..3058001    -   313 26249034    -   c2750   -   -   Unknown protein encoded by cryptic prophage
3058011..3058349    -   112 *   -   c0196r  -   -   Putative protein
3058346..3058897    -   183 26249037    ymfL    c2751   -   -   Hypothetical protein ymfL
3058935..3059135    -   66  26249038    -   c2752   -   -   hypothetical protein
3059233..3059859    +   208 26249039    -   c2753   -   COG1974KT,COG1396K  Putative repressor protein of prophage
305943..307199  -   418 26246239    ulaA    c0274   -   -   ascorbate-specific PTS system enzyme IIC
3060075..3060587    -   170 26249040    -   c2754   -   -   hypothetical protein
3061005..3061040    +   11  *   -   c0197r  -   -   Hypothetical protein
3061055..3061417    +   120 26249042    -   c2755   -   -   hypothetical protein
3061483..3062307    +   274 26249043    yfdQ    c2756   -   COG5532S    Hypothetical protein yfdQ
3062435..3062959    +   174 26249044    yfdR    c2757   -   COG1896R    Hypothetical protein yfdR
3063068..3063934    +   288 26249045    -   c2758   -   -   hypothetical protein
3064143..3065315    +   390 26249046    -   c2759   -   COG0582L    hypothetical protein
3065329..3065712    -   127 26249047    -   c2760   -   -   hypothetical protein
3065702..3066517    -   271 26249048    -   c2761   -   -   hypothetical protein
3067657..3068634    +   325 26249049    ygaT    c2762   -   -   hypothetical protein
3068654..3069922    +   422 26249050    ygaF    c2763   -   COG0579R    Hypothetical protein ygaF
3069945..3071393    +   482 26249051    gabD    c2764   -   COG1012C    Succinate-semialdehyde dehydrogenase [NADP+]
3071407..3072687    +   426 26249052    gabT    c2765   -   COG0160E    4-aminobutyrate aminotransferase
307212..307499  -   95  26246240    -   c0275   -   COG3414G    hypothetical protein
3072924..3074324    +   466 26249053    gabP    c2766   -   COG1113E    GABA permease
3074327..3075007    +   226 26249054    ygaE    c2767   -   COG1802K    Hypothetical transcriptional regulator ygaE
3075008..3075457    -   149 26249055    ygaU    c2768   -   COG1652S    Unknown protein from 2D-page
307515..307958  -   147 26246241    -   c0276   -   COG1762GT   PTS system, mannitol (Cryptic)-specific IIA component
3075541..3075699    -   52  26249057    yqaE    c2769   -   COG0401S    Hypothetical protein yqaE
3075882..3076181    +   99  26249058    ygaV    c2770   -   COG0640K    Hypothetical transcriptional regulator ygaV
3076191..3076715    +   174 26249059    ygaP    c2771   -   COG0607P    Hypothetical protein ygaP
3076762..3077166    -   134 26249060    stpA    c2772   -   COG2916R    DNA-binding protein stpA
3077833..3078282    +   149 26249063    ygaW    c2773   -   -   Hypothetical protein ygaW
3078319..3078663    -   114 26249064    ygaC    c2774   -   -   Hypothetical protein ygaC
3078815..3079144    +   109 26249065    ygaM    c2775   -   COG4575S    Hypothetical protein ygaM
3079201..3080535    -   444 26249066    -   c2776   -   COG1167KE   hypothetical protein
3080623..3081108    +   161 26249067    -   c2777   -   COG2128S    hypothetical protein
3081260..3081505    +   81  26249068    nrdH    c2778   -   COG0695O    Glutaredoxin-like protein nrdH
3081502..3081912    +   136 26249069    nrdI    c2779   -   COG1780F    hypothetical protein
3081885..3084029    +   714 26249070    nrdE    c2780   -   COG0209F    ribonucleotide-diphosphate reductase alpha subunit
308229..309260  +   343 26246242    -   c0277   -   COG1609K    hypothetical protein
3084039..3084998    +   319 26249071    nrdF    c2781   -   COG0208F    ribonucleotide-diphosphate reductase beta subunit
3085355..3086557    +   400 26249072    proV    c2782   -   COG4175E    Glycine betaine/L-proline transport ATP-binding protein proV
3086550..3087614    +   354 26249073    proW    c2783   -   COG4176E    Glycine betaine/L-proline transport system permease protein proW
3087671..3088663    +   330 26249074    proX    c2784   -   COG2113E    Glycine betaine-binding periplasmic protein precursor
3088855..3090039    +   394 26249076    -   c2785   -   -   Putative transport protein
3090164..3090901    +   245 26249077    ygaZ    c2786   -   COG1296E    Hypothetical protein ygaZ
3090891..3091226    +   111 26249078    ygaH    c2787   -   -   Hypothetical protein ygaH
3091317..3091847    +   176 26249079    emrR    c2788   -   COG1846K    Transcriptional repressor mprA
3091974..3093146    +   390 26249080    emrA    c2789   -   COG1566V    Multidrug resistance protein A
3093163..3094701    +   512 26249081    emrB    c2790   -   -   Multidrug resistance protein B
3094959..3095315    +   118 26249082    -   c2791   -   -   hypothetical protein
3095327..3095656    +   109 26249084    -   c2792   -   -   hypothetical protein
309547..309678  -   43  26246243    -   c0278   -   -   hypothetical protein
3095653..3096765    +   370 26249085    -   c2793   -   COG4639R    hypothetical protein
3096814..3097329    -   171 26249086    ygaG    c2794   -   -   S-ribosylhomocysteinase
3097479..3099035    -   518 26249087    gshA    c2795   -   COG2918H    glutamate--cysteine ligase
3099108..3099536    -   142 26249088    yqaA    c2796   -   COG1238S    Hypothetical protein yqaA
3099533..3100099    -   188 26249089    yqaB    c2797   -   COG0637R    Hypothetical protein yqaB
309979..310638  +   219 26246245    -   c0279   -   -   hypothetical protein
31001..31822    +   273 26245952    dapB    c0028   -   COG0289E    dihydrodipicolinate reductase
3101427..3101612    -   61  26249091    csrA    c2798   -   -   carbon storage regulator
3101847..3103580    -   577 *   -   c0198r  -   -   Alanyl-tRNA synthetase
3103723..3104478    -   251 *   -   c0199r  -   -   Putative protein
3104607..3105107    -   166 26249093    recX    c2799   -   COG2137R    RecA regulator RecX
3105176..3106237    -   353 26249094    recA    c2800   -   COG0468L    recombinase A
3106317..3106796    -   159 26249095    ygaD    c2801   -   COG1546R    competence damage-inducible protein A
3106959..3108149    -   396 26249096    mltB    c2802   -   COG2951M    Membrane-bound lytic murein transglycosylase B precursor
3108301..3108864    +   187 26249097    srlA    c2803   -   -   PTS system, glucitol/sorbitol-specific IIC2 component
310860..312131  +   423 *   -   c0032r  -   -   CdiB protein
3108861..3109820    +   319 26249098    srlE    c2804   -   -   PTS system, glucitol/sorbitol-specific IIBC component
3109831..3110202    +   123 26249099    srlB    c2805   -   -   PTS system, glucitol/sorbitol-specific IIA component
3110206..3110985    +   259 26249100    srlD    c2806   -   COG1028IQR  sorbitol-6-phosphate 2-dehydrogenase
3111091..3111450    +   119 26249101    gutM    c2807   -   COG4578K    Glucitol operon activator protein
3111517..3112290    +   257 26249102    srlR    c2808   -   COG1349KG   Glucitol operon repressor
3112283..3113248    +   321 26249103    gutQ    c2809   -   COG0517R,COG0794M   GutQ protein
3113245..3114834    -   529 26249104    ygaA    c2810   -   COG3604KT   anaerobic nitric oxide reductase transcription regulator
3114946..3115896    +   316 *   -   c0200r  -   -   Anaerobic nitric oxide reductase
3115901..3116386    +   161 *   -   c0201r  -   -   Conservative protein
3116383..3117516    +   377 26249106    ygbD    c2811   -   COG0446R    nitric oxide reductase
3117740..3119992    -   750 26249107    hypF    c2812   -   COG0068O    Hydrogenase maturation protein hypF
3120145..3120672    -   175 26249108    hydN    c2813   -   COG1142C    Electron transport protein hydN
3121057..3121485    +   142 26249110    -   c2814   -   -   hypothetical protein
3121577..3121996    -   139 26249112    -   c2815   -   COG5499K    Hypothetical protein ygjM
312198..312632  +   144 *   -   c0033r  -   -   CdiA protein
3121993..3122304    -   103 26249113    -   c2816   -   COG4680S    hypothetical protein
3122467..3123222    -   251 26249115    -   c2817   -   -   hypothetical protein
3123265..3123735    -   156 26249116    hycI    c2818   -   COG0680C    Hydrogenase 3 maturation protease
3123728..3124138    -   136 26249117    hycH    c2819   -   -   Formate hydrogenlyase maturation protein hycH
3124135..3124902    -   255 26249118    hycG    c2820   -   COG3260C    Formate hydrogenlyase subunit 7
3124902..3125444    -   180 26249119    hycF    c2821   -   COG1143C    hydrogenase 4 Fe-S subunit
3125454..3127163    -   569 26249120    hycE    c2822   -   COG3262C,COG3261C   Formate hydrogenlyase subunit 5 precursor
312645..322295  +   3216    26246247    -   c0280   -   -   Putative member of ShlA/HecA/FhaA exoprotein family
3127181..3128104    -   307 26249121    hycD    c2823   -   COG0650C    Formate hydrogenlyase subunit 4
3128107..3129933    -   608 26249122    hycC    c2824   -   COG0651CP   NADH dehydrogenase subunit N
3129930..3130541    -   203 26249123    hycB    c2825   -   COG1142C    Formate hydrogenlyase subunit 2
3130666..3131127    -   153 26249124    hycA    c2826   -   -   Formate hydrogenlyase Regulatory protein hycA
3131339..3131689    +   116 26249125    hypA    c2827   -   -   hydrogenase nickel incorporation protein
3131693..3132565    +   290 26249126    hypB    c2828   -   COG0378OK   Hydrogenase isoenzyme nickel incorporation protein hypB
3132556..3132828    +   90  26249127    hypC    c2829   -   COG0298O    Hydrogenase isoenzyme formation protein hypC
3132828..3133949    +   373 26249128    hypD    c2830   -   -   Hydrogenase isoenzyme formation protein hypD
3133946..3134956    +   336 26249129    hypE    c2831   -   COG0309O    Hydrogenase isoenzyme formation protein hypE
3135030..3137108    +   692 26249130    fhlA    c2832   -   COG3604KT   Formate hydrogenlyase transcriptional activator
3137153..3137581    +   142 26249131    -   c2833   -   -   Potential molybdenum-pterin-binding-protein
3137620..3137964    -   114 26249132    ygbA    c2834   -   -   Hypothetical protein ygbA
3138250..3140811    +   853 26249133    mutS    c2835   -   COG0249L    DNA mismatch repair protein
3140917..3141573    +   218 26249134    pphB    c2836   -   -   Serine/threonine protein phosphatase 2
3141624..3142391    -   255 26249135    ygbI    c2837   -   COG1349KG   Hypothetical transcriptional regulator ygbI
3142587..3143495    +   302 26249136    ygbJ    c2838   -   COG2084I    Hypothetical oxidoreductase ygbJ
3143492..3144754    +   420 26249137    ygbK    c2839   -   COG3395S    Hypothetical protein ygbK
3144751..3145389    +   212 26249138    ygbL    c2840   -   COG0235G    hypothetical protein
3145394..3146170    +   258 26249139    ygbM    c2841   -   COG3622G    Hypothetical protein ygbM
3146259..3147623    +   454 26249140    ygbN    c2842   -   COG2610GE   Hypothetical permease ygbN
3147766..3148809    -   347 26249141    -   c2843   -   COG0491R    hypothetical protein
3149034..3149585    +   183 26249143    -   c2844   -   COG0655R    hypothetical protein
3149763..3150281    -   172 26249145    -   c2845   -   COG0568K    hypothetical protein
3150362..3150760    -   132 26249146    -   c2846   -   COG0568K    hypothetical protein
3150823..3151962    -   379 26249147    nlpD    c2847   -   COG0739M    Lipoprotein nlpD precursor
3152102..3152728    -   208 26249149    pcm c2848   -   COG2518O    protein-L-isoaspartate O-methyltransferase
3152722..3153483    -   253 26249150    surE    c2849   -   COG0496R    acid phosphatase
3153464..3154513    -   349 26249151    ygbO    c2850   -   COG0585S    tRNA pseudouridine synthase D
3154510..3154989    -   159 26249152    ispF    c2851   -   -   2-C-methyl-D-erythritol 2,4-cyclodiphosphate synthase
3154989..3155699    -   236 26249153    ispD    c2852   -   COG1211I    2-C-methyl-D-erythritol 4-phosphate cytidylyltransferase
3155718..3156029    -   103 26249154    ftsB    c2853   -   COG2919D    cell divison protein FtsB
3156222..3156545    -   107 26249155    ygbE    c2854   -   -   Hypothetical protein ygbE
3156597..3157202    -   201 26249156    cysC    c2855   -   COG0529P    adenylylsulfate kinase
3157202..3158629    -   475 26249157    cysN    c2856   -   COG2895P    sulfate adenylyltransferase subunit 1
3158631..3159539    -   302 26249158    cysD    c2857   -   COG0175EH   sulfate adenylyltransferase subunit 2
3159791..3160828    +   345 26249159    iap c2858   -   COG2234R    Alkaline phosphatase isozyme conversion protein precursor
3160953..3161105    -   50  *   -   c0202r  -   -   Hypothetical protein
3161370..3162104    -   244 26249160    cysH    c2859   -   COG0175EH   phosphoadenosine phosphosulfate reductase
3162178..3163890    -   570 26249161    cysI    c2860   -   COG0155P    Sulfite reductase [NADPH] hemoprotein beta-component
3163890..3165689    -   599 26249162    cysJ    c2861   -   COG0369P    Sulfite reductase [NADPH] flavoprotein alpha-component
3166008..3166370    +   120 26249163    ygcM    c2862   -   COG0720H    Putative 6-pyruvoyl tetrahydrobiopterin synthase
3166448..3167719    +   423 26249164    ygcN    c2863   -   COG0644C    Probable electron transfer flavoprotein-quinone oxidoreductase ygcN
3167710..3167970    +   86  26249165    ygcO    c2864   -   COG2440C    Ferredoxin-like protein ygcO
3167987..3168322    +   111 *   -   c0203r  -   -   Glyerol-3-phosphate response protein
3168309..3168563    +   84  *   -   c0204r  -   -   Hypothetical protein
3168711..3169571    -   286 26249166    ygcQ    c2865   -   COG2025C    Putative electron transfer flavoprotein subunit ygcQ
3169568..3170344    -   258 26249167    ygcR    c2866   -   COG2086C    Putative electron transfer flavoprotein subunit ygcR
3170322..3171659    -   445 26249168    ygcS    c2867   -   -   Hypothetical metabolite transport protein ygcS
3171753..3173207    -   484 26249169    -   c2868   -   COG0277C    hypothetical protein
3173277..3174062    -   261 26249170    ygcW    c2869   -   COG1028IQR  Hypothetical oxidoreductase ygcW
3174531..3175658    +   375 26249171    yqcE    c2870   -   -   Hypothetical protein yqcE
3175685..3177163    +   492 26249172    ygcE    c2871   -   COG1070G    Hypothetical sugar kinase ygcE
3177637..3178308    -   223 26249173    ygcF    c2872   -   COG0602O    Hypothetical protein ygcF
3178481..3179083    +   200 26249175    -   c2873   -   -   hypothetical protein
3179097..3179990    +   297 26249176    -   c2874   -   COG1512R    hypothetical protein
3180005..3181159    +   384 26249178    -   c2875   -   COG1512R    hypothetical protein
3181165..3182037    +   290 26249180    ygcG    c2876   -   COG1512R    Hypothetical protein ygcG
3182097..3183395    -   432 26249182    eno c2877   -   COG0148G    phosphopyruvate hydratase
3183483..3185120    -   545 26249183    pyrG    c2878   -   COG0504F    CTP synthetase
3185348..3186139    -   263 26249184    mazG    c2879   -   COG1694R    MazG protein
3186235..3188469    -   744 26249185    relA    c2880   -   COG0317TK   GTP pyrophosphokinase
3188517..3189818    -   433 26249186    rumA    c2881   -   COG2265J    23S rRNA (uracil-5-)-methyltransferase
3189875..3192631    +   918 26249187    barA    c2882   -   COG0642T    Sensor protein barA
3192862..3193845    -   327 26249188    ygcX    c2883   -   COG4948MR   Glucarate dehydratase
3194046..3194204    -   52  *   -   c0205r  -   -   Hypothetical protein
3194225..3195565    -   446 26249189    ygcY    c2884   -   COG4948MR   Glucarate dehydratase related protein
3195567..3196919    -   450 26249190    -   c2885   -   -   Probable glucarate transporter
3197352..3197801    -   149 26249193    yqcA    c2886   -   COG0716C    flavodoxin
3197819..3198601    -   260 26249194    yqcB    c2887   -   COG0564J    Hypothetical protein yqcB
3198601..3198930    -   109 26249195    yqcC    c2888   -   -   Hypothetical protein yqcC
3199552..3200097    -   181 26249196    syd c2889   -   -   SecY interacting protein Syd
3200165..3201013    +   282 26249197    yqcD    c2890   -   COG0780R,COG2904S   Hypothetical protein yqcD
3201125..3202489    +   454 26249198    ygdH    c2891   -   COG1611R    Hypothetical protein ygdH
3203046..3204335    +   429 26249201    sdaC    c2892   -   COG0814E    Serine transporter
3204393..3205760    +   455 26249202    sdaB    c2893   -   COG1760E    L-serine dehydratase 2
3205872..3206627    +   251 26249203    xni c2894   -   COG0258L    exonuclease IX
3206732..3207880    -   382 26249204    fucO    c2895   -   COG1454C    Lactaldehyde reductase
3207908..3208555    -   215 26249205    fucA    c2896   -   COG0235G    L-fuculose phosphate aldolase
3209102..3210418    +   438 26249207    fucP    c2897   -   COG0738G    L-fucose permease
3210451..3212226    +   591 26249208    fucI    c2898   -   COG2407G    L-fucose isomerase
3212335..3212487    +   50  *   -   c0206r  -   -   Hypothetical protein
3212760..3213752    +   330 *   -   c0207r  -   -   L-fuculokinase
3213754..3214176    +   140 26249209    fucU    c2899   -   COG4154G    Fucose operon fucU protein
3214234..3214965    +   243 26249210    fucR    c2900   -   COG1349KG   L-fucose operon activator
3215009..3216109    -   366 26249211    ygdE    c2901   -   COG2933R    Hypothetical protein ygdE
3216102..3216497    -   131 26249212    ygdD    c2902   -   COG2363S    Hypothetical protein ygdD
3216516..3217433    -   305 26249213    gcvA    c2903   -   COG0583K    Glycine cleavage system transcriptional activator
3217784..3218011    -   75  26249215    ygdI    c2904   -   -   Hypothetical lipoprotein ygdI precursor
3218203..3219408    +   401 26249216    -   c2905   -   COG0520E    Cysteine sulfinate desulfinase
3219408..3219851    +   147 26249217    ygdK    c2906   -   COG2166R    Hypothetical protein ygdK
3219902..3220708    -   268 26249218    ygdL    c2907   -   COG1179H    Hypothetical protein ygdL
3220785..3221882    -   365 26249219    mltA    c2908   -   COG2821M    Membrane-bound lytic murein transglycosylase A precursor
322222..322740  +   172 *   -   c0034r  -   -   Putative uncharacterized protein
3223023..3223523    +   166 26249220    -   c2909   -   -   hypothetical protein
3223582..3225120    +   512 26249221    -   c2910   -   -   hypothetical protein
3225140..3226477    +   445 26249222    -   c2911   -   -   hypothetical protein
3226474..3227139    +   221 26249223    -   c2912   -   COG3455S    hypothetical protein
3227152..3228804    +   550 26249224    -   c2913   -   COG2885M    hypothetical protein
32278..33426    +   382 26245955    carA    c0029   -   COG0505EF   carbamoyl-phosphate synthase small subunit
322816..323052  +   78  *   -   c0035r  -   -   Putative protein
3228862..3229353    +   163 26249226    -   c2914   -   -   Secreted protein Hcp
3229545..3232181    +   878 26249227    -   c2915   -   COG0542O    ClpB protein
323036..323194  +   52  *   -   c0036r  -   -   Putative protein
3232193..3234655    +   820 26249228    -   c2916   -   COG4253S,COG3501S   hypothetical protein
3234670..3235494    +   274 26249229    -   c2917   -   -   hypothetical protein
3235491..3237467    +   658 26249230    -   c2918   -   -   hypothetical protein
323695..323937  +   80  26246248    -   c0281   -   -   hypothetical protein
3237489..3237749    +   86  26249231    -   c2919   -   COG4104S    hypothetical protein
3237749..3239182    +   477 26249232    -   c2920   -   -   hypothetical protein
3239189..3242527    +   1112    26249233    -   c2921   -   COG3523S    hypothetical protein
324034..325206  +   390 26246249    -   c0282   -   COG3328L    Putative Transposase within prophage
3242520..3244130    +   536 26249234    -   c2922   -   COG3515S    hypothetical protein
3244164..3246965    +   933 26249235    -   c2923   -   COG3519S    hypothetical protein
3246946..3247482    +   178 26249236    -   c2924   -   COG3521S    hypothetical protein
3247486..3247914    +   142 26249237    -   c2925   -   COG3518S    hypothetical protein
3247914..3249290    +   458 26249238    -   c2926   -   COG3515S    hypothetical protein
3249590..3250537    -   315 26249240    -   c2927   -   COG0111HE   2-hydroxyacid dehydrogenase
3250609..3251205    -   198 26249241    -   c2928   -   COG0794M    Phosphosugar isomerase
3251208..3252383    -   391 26249242    -   c2929   -   COG1168E    Beta-cystathionase
3252383..3253963    -   526 26249243    -   c2930   -   COG1263G    PTS system, maltose and glucose-specific IIABC component
3253995..3254819    -   274 26249244    -   c2931   -   COG3711K    Antiterminator
3255077..3256330    -   417 26249246    -   c2932   -   COG0860M    N-acetylmuramoyl-L-alanine amidase amiC precursor
3256562..3257893    +   443 26249247    argA    c2933   -   COG0548E,COG1246E   N-acetylglutamate synthase
325690..325962  -   90  *   -   c0037r  -   -   Homologue to pilu protein, papB
3257955..3259781    -   608 26249248    recD    c2934   -   COG0507L    Exodeoxyribonuclease V alpha chain
3259781..3263323    -   1180    26249249    recB    c2935   -   COG1074L    Exodeoxyribonuclease V beta chain
326209..330324  -   1371    26246250    -   c0283   -   COG3468MU   Pic serine protease precursor
3263316..3266204    -   962 26249250    ptr c2936   -   COG1025O    Protease III precursor
3266380..3269748    -   1122    26249251    recC    c2937   -   COG1330L    Exodeoxyribonuclease V gamma chain
3269761..3270084    -   107 26249252    ppdC    c2938   -   -   Prepilin peptidase dependent protein C precursor
3270069..3270476    -   135 26249253    ygdB    c2939   -   -   Hypothetical protein ygdB precursor
3270473..3271036    -   187 26249254    ppdB    c2940   -   COG4795U    Prepilin peptidase dependent protein B precursor
3271027..3271497    -   156 26249255    ppdA    c2941   -   COG2165NU   Prepilin peptidase dependent protein A precursor
3271682..3272476    -   264 26249257    thyA    c2942   -   -   thymidylate synthase
3272483..3273358    -   291 26249258    lgt c2943   -   -   prolipoprotein diacylglyceryl transferase
3273509..3275755    -   748 26249259    ptsP    c2944   -   COG3605T    Phosphoenolpyruvate-protein phosphotransferase ptsP
3275768..3276298    -   176 26249260    ygdP    c2945   -   COG0494LR   dinucleoside polyphosphate hydrolase
3276983..3277672    +   229 26249261    mutH    c2946   -   -   DNA mismatch repair protein
3277741..3278454    +   237 26249262    -   c2947   -   COG0861P    Hypothetical protein ygdQ
3278592..3278810    +   72  26249263    ygdR    c2948   -   -   Hypothetical lipoprotein ygdR precursor
3278918..3279958    +   346 26249264    -   c2949   -   COG0667C    Tas protein
3279990..3281183    -   397 26249265    ygeD    c2950   -   -   Hypothetical protein ygeD
3281176..3283335    -   719 26249266    aas c2951   -   COG0204I,COG0318IQ  2-acyl-glycerophospho-ethanolamine acyltransferase
3283735..3284193    -   152 26249267    -   c2952   -   COG1943L    Transposase
3284632..3285663    +   343 26249269    galR    c2953   -   COG1609K    Galactose operon repressor
3285670..3286932    -   420 26249270    lysA    c2954   -   COG0019E    Diaminopimelate decarboxylase
3287054..3287989    +   311 26249271    lysR    c2955   -   COG0583K    Transcriptional activator protein lysR
3287976..3288668    -   230 26249272    ygeA    c2956   -   COG1794M    Hypothetical protein ygeA
3288797..3290320    -   507 26249273    araE    c2957   -   -   Arabinose-proton symporter
3290530..3291291    -   253 26249274    kduD    c2958   -   COG1028IQR  2-deoxy-D-gluconate 3-dehydrogenase
3291321..3292157    -   278 26249275    kduI    c2959   -   COG3717G    5-keto-4-deoxyuronate isomerase
3292444..3293625    -   393 26249276    yqeF    c2960   -   COG0183I    acetyl-CoA acetyltransferase
3293880..3295109    +   409 26249277    yqeG    c2961   -   COG0814E    Hypothetical transport protein yqeG
3295578..3296333    -   251 26249278    ygeR    c2962   -   COG0739M    Hypothetical lipoprotein ygeR precursor
3296747..3299044    +   765 26249279    -   c2963   -   COG1529C    Xanthine dehydrogenase, molybdenum binding subunit
3299055..3299933    +   292 26249280    ygeT    c2964   -   -   Xanthine dehydrogenase, FAD binding subunit
3299930..3300409    +   159 26249281    -   c2965   -   COG2080C    Xanthine dehydrogenase iron-sulfur binding subunit
3300449..3302227    -   592 26249282    ygeV    c2966   -   COG3829KT   Hypothetical sigma-54-dependent transcriptional regulator ygeV
3302706..3303893    +   395 26249283    ygeW    c2967   -   COG0078E    ornithine carbamoyltransferase
3303951..3305147    +   398 26249284    ygeX    c2968   -   COG1171E    diaminopropionate ammonia-lyase
3305205..3306416    +   403 26249285    ygeY    c2969   -   COG0624E    hypothetical protein
3306470..3307855    +   461 26249286    ygeZ    c2970   -   COG0044F    dihydropyrimidinase
3307903..3308835    +   310 26249287    yqeA    c2971   -   COG0549E    carbamate kinase
3308876..3310501    -   541 26249288    yqeB    c2972   -   COG3608R,COG1975O   Hypothetical protein yqeB
3310549..3311319    -   256 26249289    yqeC    c2973   -   -   Hypothetical protein yqeC
3311423..3312001    +   192 26249290    ygfJ    c2974   -   COG2068R    Hypothetical protein ygfJ
3312323..3315421    +   1032    26249291    ygfK    c2975   -   COG0493ER   Hypothetical protein ygfK
331417..332064  -   215 26246252    -   c0284   -   -   Partial Transposase
3315424..3316752    +   442 26249292    -   c2976   -   COG0402FR   proteoglycan
331584..331709  -   41  *   -   c0038r  -   -   Predicted integrase protein
3316803..3317582    +   259 26249293    ygfM    c2977   -   -   Hypothetical protein ygfM
3317579..3320449    +   956 26249294    -   c2978   -   COG1529C,COG2080C   Possible hypoxanthine oxidase xdhD
3320614..3322014    +   466 26249295    ygfO    c2979   -   COG2233F    Putative purine permease ygfO
3322032..3323348    +   438 26249296    ygfP    c2980   -   COG0402FR   guanine deaminase
332304..332630  -   108 26246253    -   c0285   -   -   Unknown protein of IS629 encoded within prophage
3323384..3324751    +   455 26249297    -   c2981   -   COG2252R    Hypothetical protein yjcD
3324787..3325275    -   162 26249298    ygfS    c2982   -   COG1142C    Putative electron transport protein ygfS
3325275..3327194    -   639 26249299    ygfT    c2983   -   COG0493ER,COG1142C  Hypothetical protein ygfT
3327630..3329078    +   482 26249300    ygfU    c2984   -   COG2233F    Putative purine permease ygfU
3329080..3329205    +   41  26249301    -   c2985   -   -   hypothetical protein
3329328..3329876    +   182 26249302    -   c2986   -   COG1443I    isopentenyl-diphosphate delta-isomerase
3329981..3330439    -   152 26249303    -   c2987   -   COG1943L    hypothetical protein
3330630..3332147    -   505 26249304    lysS    c2988   -   COG1190J    lysyl-tRNA synthetase
3332157..3333255    -   365.3333333 26249306    prfB    c2989   -   COG1186J    peptide chain release factor 2
3333346..3335079    -   577 26249307    recJ    c2990   -   COG0608L    Single-stranded-DNA-specific exonuclease recJ
3335085..3335795    -   236 26249308    dsbC    c2991   -   COG1651O    Thiol:disulfide interchange protein dsbC precursor
3335820..3336716    -   298 26249309    xerD    c2992   -   COG4974L    tyrosine recombinase
3336828..3337349    +   173 26249310    fldB    c2993   -   COG0716C    flavodoxin
3337389..3337796    -   135 26249311    ygfX    c2994   -   -   Hypothetical protein ygfX
333750..334046  +   98  26246254    -   c0286   -   COG3464L    hypothetical protein
3337777..3338043    -   88  26249312    ygfY    c2995   -   COG2938S    Hypothetical protein ygfY
3338286..3339266    +   326 26249314    ygfZ    c2996   -   COG0354R    Unknown protein from 2D-page
3339343..3340002    -   219 26249315    yqfA    c2997   -   COG1272R    Hypothetical protein yqfA
3340166..3340477    -   103 26249316    yqfB    c2998   -   -   hypothetical protein
3340522..3341955    +   477 26249317    bglA    c2999   -   -   6-phospho-beta-glucosidase bglA
3342121..3344994    -   957 26249318    gcvP    c3000   -   COG0403E,COG1003E   glycine dehydrogenase
33444..36665    +   1073    26245956    carB    c0030   -   COG0458EF   carbamoyl-phosphate synthase large subunit
3345112..3345501    -   129 26249319    gcvH    c3001   -   COG0509E    glycine cleavage system protein H
3345525..3346619    -   364 26249320    gcvT    c3002   -   COG0404E    aminomethyltransferase
334561..334875  +   104 26246255    -   c0287   -   COG3464L    hypothetical protein
3347067..3348269    -   400 26249323    visC    c3003   -   COG0654HC   hypothetical protein
3348292..3349470    -   392 26249324    ubiH    c3004   -   COG0654HC   2-octaprenyl-6-methoxyphenyl hydroxylase
3349467..3350792    -   441 26249325    pepP    c3005   -   COG0006E    Xaa-Pro aminopeptidase
3350818..3351396    -   192 26249326    ygfB    c3006   -   -   hypothetical protein
3351564..3351893    +   109 26249327    ygfE    c3007   -   COG3027S    Hypothetical protein ygfE
3352139..3352741    +   200 26249328    ygfA    c3008   -   -   Hypothetical protein ygfA
3353131..3354363    -   410 26249329    serA    c3009   -   COG0111HE   D-3-phosphoglycerate dehydrogenase
3354619..3355278    -   219 26249330    rpiA    c3010   -   COG0120G    ribose-5-phosphate isomerase A
3355334..3355564    -   76  26249331    yqfE    c3011   -   -   Hypothetical protein yqfE
3355705..3356598    +   297 26249332    iciA    c3012   -   COG0583K    chromosome replication initiation inhibitor protein
3356801..3357856    +   351 26249333    -   c3013   -   COG0427C    hypothetical protein
335703..335993  +   96  *   -   c0039r  -   -   Putative protein
3357853..3358749    -   298 26249334    ygfI    c3014   -   COG0583K    Hypothetical transcriptional regulator ygfI
3358907..3359647    -   246 26249335    yggE    c3015   -   COG2968S    Hypothetical protein yggE
3359740..3360375    -   211 26249336    yggA    c3016   -   COG1279R    arginine exporter protein
3360514..3361374    -   286 26249337    yggB    c3017   -   COG0668M    Hypothetical protein yggB
336133..337293  +   386 26246258    -   c0288   -   COG1538MU   hypothetical protein
3361565..3362644    -   359 26249338    fba c3018   -   COG0191G    fructose-bisphosphate aldolase
3362858..3364021    -   387 26249339    pgk c3019   -   -   phosphoglycerate kinase
3364071..3365090    -   339 26249340    epd c3020   -   COG0057G    D-erythrose 4-phosphate dehydrogenase
3365462..3365890    +   142 26249341    -   c3021   -   COG1661R    hypothetical protein
3365917..3366495    +   192 26249342    -   c3022   -   -   hypothetical protein
3366496..3367203    +   235 26249343    -   c3023   -   COG0619P    hypothetical protein
3367191..3367868    +   225 26249344    -   c3024   -   COG1122P    Putative ATP-binding protein of ABC transport system
3367862..3368539    +   225 26249345    -   c3025   -   COG1118P    Putative ATP-binding protein of ABC transport system
3368511..3369224    -   237 26249346    yggC    c3026   -   COG1072H    hypothetical protein
3369221..3369730    -   169 26249347    yggD    c3027   -   -   Hypothetical protein yggD
3369752..3369922    -   56  *   -   c0208r  -   -   Hypothetical protein
3369879..3370064    -   61  26249348    -   c3028   -   -   hypothetical protein
3370064..3371341    -   425 26249349    -   c3029   -   COG1063ER   Putative oxidoreductase
3371356..3372744    -   462 26249350    cmtA    c3030   -   COG2213G    PTS system, mannitol (Cryptic)-specific IIBC component
3372772..3373215    -   147 26249351    cmtB    c3031   -   COG1762GT   PTS system, mannitol (Cryptic)-specific IIA component
337318..339465  +   715 26246259    -   c0289   -   COG2274V    Putative cytoplasmic membrane export protein
3373592..3374266    +   224 26249352    -   c3032   -   COG0330O    hypothetical protein
3374714..3376705    -   663 26249355    tktA    c3033   -   COG0021G    transketolase
3376983..3377741    +   252 26249356    yggG    c3034   -   COG0501O    Putative metalloprotease yggG
3377945..3378865    -   306 26249357    speB    c3035   -   COG0010E    agmatinase
3379001..3379732    -   243 26249358    -   c3036   -   -   hypothetical protein
3379878..3381752    -   624 26249359    speA    c3037   -   COG1166E    arginine decarboxylase
3381863..3381994    -   43  26249360    yqgB    c3038   -   -   Hypothetical protein yqgB
3382130..3382345    +   71  *   -   c0209r  -   -   Putative protein
3382342..3382593    -   83  26249362    yqgD    c3039   -   -   Hypothetical protein yqgD
3382649..3383803    +   384 26249363    metK    c3040   -   COG0192H    S-adenosylmethionine synthetase
3384239..3385633    +   464 26249364    galP    c3041   -   -   Galactose-proton symporter
3385710..3386207    +   165 26249365    sprT    c3042   -   -   hypothetical protein
3386302..3387009    +   235 26249366    endA    c3043   -   COG2356L    Endonuclease I precursor
3387089..3387820    +   243 26249367    yggJ    c3044   -   COG1385S    Hypothetical protein yggJ
3387833..3388783    +   316 26249368    gshB    c3045   -   COG0189HJ   glutathione synthetase
3388892..3389455    +   187 26249369    yqgE    c3046   -   COG1678K    hypothetical protein
3389455..3389871    +   138 26249370    yqgF    c3047   -   -   Holliday junction resolvase-like protein
3390045..3391025    -   326 26249371    yggR    c3048   -   COG2805NU   Hypothetical protein yggR
3391043..3391747    +   234 26249372    yggS    c3049   -   COG0325R    Hypothetical protein yggS
3391765..3392331    +   188 26249373    yggT    c3050   -   -   Hypothetical protein yggT
3392328..3392618    +   96  26249374    yggU    c3051   -   COG1872S    hypothetical protein
3392626..3393219    +   197 26249375    yggV    c3052   -   COG0127F    putative deoxyribonucleotide triphosphate pyrophosphatase
3393212..3394348    +   378 26249376    yggW    c3053   -   COG0635H    coproporphyrinogen III oxidase
3394417..3395424    -   335 26249377    yggM    c3054   -   -   Hypothetical protein yggM
339526..340773  +   415 26246260    -   c0290   -   COG0845M    Putative membrane spanning export protein
3395541..3396587    -   348 26249378    ansB    c3055   -   -   L-asparaginase II precursor
3396763..3397482    -   239 26249379    yggN    c3056   -   -   Hypothetical protein yggN
3397666..3397992    -   108 26249381    yggL    c3057   -   -   Hypothetical protein yggL
3397992..3398711    -   239 26249382    yggH    c3058   -   COG0220R    tRNA (guanine-N(7)-)-methyltransferase
3398872..3399924    +   350 26249383    mutY    c3059   -   COG1194L    A/G-specific adenine glycosylase
3399952..3400227    +   91  26249385    yggX    c3060   -   -   hypothetical protein
3400292..3401371    +   359 26249386    mltC    c3061   -   COG0741M    Membrane-bound lytic murein transglycosylase C precursor
3401573..3402829    +   418 26249387    nupG    c3062   -   -   Nucleoside permease nupG
3402878..3405013    -   711 26249388    speC    c3063   -   COG1982E    Ornithine decarboxylase, constitutive
3405412..3406119    +   235 26249390    yqgA    c3064   -   COG1811R    Hypothetical protein yqgA
3406498..3407763    +   421 26249391    -   c3065   -   COG0582L    Prophage P4 integrase
3408019..3409062    +   347 26249392    -   c3066   -   -   ShiA homolog
3409389..3410474    -   361 26249394    -   c3067   -   COG2194R    hypothetical protein
3409614..3409967    +   117 *   -   c0210r  -   -   Phage-like element
340972..345804  +   1610    26246261    -   c0291   -   -   Putative RTX family exoprotein A gene
3410473..3410877    +   134 26249395    -   c3068   -   COG2963L    Unknown protein encoded by ISEc8 within prophage
3410874..3411221    +   115 26249396    -   c3069   -   COG3436L    Unknown protein encoded by ISEc8
3411270..3411677    +   135 26249397    -   c3070   -   COG3436L    hypothetical protein
3411690..3412808    +   372 26249398    -   c3071   -   COG3436L    Unknown protein encoded by ISEc8 within prophage
3412924..3413223    +   99  *   -   c0211r  -   -   Putative protein
3413218..3414690    -   490 26249399    -   c3072   -   COG0642T    hypothetical protein
3414691..3415410    -   239 26249400    -   c3073   -   COG0745TK   Putative response regulator
3415551..3415946    +   131 26249401    -   c3074   -   COG4117C    hypothetical protein
3416149..3416892    +   247 26249402    -   c3075   -   COG2041R    hypothetical protein
3416947..3417189    +   80  26249403    -   c3076   -   -   hypothetical protein
3418372..3418884    +   170 26249404    hlyC    c3077   -   COG2994O    Hemolysin C
3418896..3421970    +   1024    26249405    hlyA    c3078   -   COG2931Q    Hemolysin A
3422041..3424164    +   707 26249408    hlyB    c3079   -   COG2274V    Hemolysin B
3424183..3425619    +   478 26249409    hlyD    c3080   -   COG0845M    Hemolysin D
3425931..3426749    -   272 26249410    -   c3081   -   COG2801L    Transposase insF for insertion sequence IS3A/B/C/D/E/fA
3426785..3427087    -   100 26249411    -   c3082   -   COG2963L    Unknown in IS
3427181..3427570    +   129 26249412    -   c3083   -   COG2963L    Unknown protein encoded by ISEc8 within prophage
3427567..3427914    +   115 26249413    -   c3084   -   COG3436L    Unknown protein encoded by ISEc8 within prophage
3427964..3428356    +   130 26249415    -   c3085   -   -   hypothetical protein
3428779..3429279    -   166 26249417    papX    c3086   -   COG1846K    PapX protein
3429593..3429985    -   130 26249418    papG    c3087   -   -   PapG protein
3430647..3430823    -   58  26249419    papF    c3088   -   -   PapF protein
3431222..3431743    -   173 26249420    papE    c3089   -   -   PapE protein
3431770..3432306    -   178 26249421    papK    c3090   -   COG3539NU   PapK protein
3432316..3432897    -   193 26249423    papJ    c3091   -   -   PapJ protein
3432934..3433653    -   239 26249424    papD    c3092   -   COG3121NU   PapD protein
3433739..3436249    -   836 26249425    papC    c3093   -   COG3188NU   PapC protein
3436308..3436895    -   195 26249426    papH    c3094   -   -   PapH protein
3436965..3437531    -   188 26249427    papA    c3095   -   COG3539NU   PapA protein
3437738..3438052    -   104 *   -   c0212r  -   -   Possible P fimbrial regulator protein papB
3438469..3438690    +   73  26249428    papI    c3096   -   -   PapI protein
3439254..3439772    -   172 26249429    -   c3097   -   COG2801L    Putative Transposase
3439784..3439900    -   38  26249430    -   c3098   -   -   Transposase
3440140..3440466    -   108 26249431    -   c3099   -   -   Hypothetical protein in IS
3441312..3441944    -   210 26249432    -   c3100   -   COG3464L    Transposase
3442496..3442756    +   86  26249434    -   c3101   -   -   hypothetical protein
3442798..3443358    +   186 26249435    -   c3102   -   COG1309K    hypothetical protein
3443398..3443826    +   142 26249436    -   c3103   -   -   hypothetical protein
3444379..3444594    -   71  26249437    -   c3104   -   -   hypothetical protein
3444598..3444966    -   122 26249438    -   c3105   -   -   hypothetical protein
3445257..3445499    -   80  26249441    -   c3106   -   -   hypothetical protein
3445858..3447357    +   499 26249442    -   c3107   -   -   hypothetical protein
3447354..3448109    +   251 26249443    -   c3108   -   COG1484L    hypothetical protein
3448776..3450866    -   696 26249445    -   c3109   -   COG4771P    Putative receptor
3450922..3450987    +   21  *   -   c0213r  -   -   Hypothetical protein
3451366..3452271    -   301 26249446    -   c3110   -   COG2801L    insertion sequence 2 OrfB protein
3451905..3452165    -   86  *   -   c0214r  -   -   Insertion sequence protein
3452185..3452226    +   13  *   -   c0215r  -   -   Hypothetical protein
3452229..3452321    -   30  *   -   c0216r  -   -   Hypothetical protein
3452264..3452593    -   109 26249447    -   c3111   -   COG2963L    Transposase insC for insertion element IS2A/D/F/H/I/K
3452604..3452813    +   69  *   -   c0217r  -   -   Putative uncharacterized protein
3452972..3453157    -   61  26249449    -   c3112   -   -   hypothetical protein
3452998..3453309    +   103 *   -   c0218r  -   -   Putative uncharacterized protein
3453103..3454584    -   493 26249450    -   c3113   -   COG3436L    Unknown in ISEc8
3454615..3454965    -   116 26249451    -   c3114   -   COG3436L    Unknown in ISEc8
3454962..3455396    -   144 26249452    -   c3115   -   COG2963L    Unknown in putative ISEc8
3455734..3456315    -   193 26249453    -   c3116   -   -   hypothetical protein
3456362..3460249    -   1295    26249454    sat c3117   -   COG3468MU   Aecreted auto transpoter toxin
345925..346407  +   160 26246262    -   c0292   -   -   hypothetical protein
3461193..3463391    -   732 26249458    iutA    c3118   -   COG1629P    IutA protein
3463394..3464731    -   445 26249459    iucD    c3119   -   COG3486Q    IucD protein
3464728..3466470    -   580 26249460    iucC    c3120   -   -   IucC protein
3466470..3467417    -   315 26249461    iucB    c3121   -   COG1670J    IucB protein
3467418..3469199    -   593 26249462    iucA    c3122   -   -   IucA protein
346786..346938  +   50  26246263    -   c0293   -   COG2197TK   hypothetical protein
3469278..3470471    +   397 26249463    shiF    c3123   -   -   shiF protein
3470630..3471616    -   328 26249465    -   c3124   -   -   Hypothetical protein yjhS precursor
3471865..3472089    +   74  *   -   c0219r  -   -   Hypothetical protein
3472281..3472439    +   52  *   -   c0220r  -   -   Hypothetical protein
3472475..3473401    -   308 26249468    -   c3125   -   COG0657I    hypothetical protein
347299..347763  -   154 26246265    -   c0294   -   COG3415L    hypothetical protein
3473463..3474572    -   369 26249469    -   c3126   -   COG3055S    Hypothetical protein yjhT precursor
3474585..3475295    -   236 26249470    -   c3127   -   -   Hypothetical protein yjhA precursor
3475341..3476171    -   276 26249471    -   c3128   -   COG0657I    hypothetical protein
3476175..3477647    -   490 26249472    -   c3129   -   -   putative sialic acid transporter
3477696..3478571    -   291 26249473    -   c3130   -   COG1940KG   N-acetylmannosamine kinase
3478605..3479522    -   305 26249474    -   c3131   -   COG0329EM   N-acetylneuraminate lyase
3480190..3480615    +   141 26249475    -   c3132   -   COG2963L    Unknown in ISEc8
3480612..3480962    +   116 26249476    -   c3133   -   COG3436L    Unknown in ISEc8
3480993..3482093    +   366 26249478    -   c3134   -   COG3436L    Unknown in ISEc8
3482090..3483628    +   512 26249480    -   c3135   -   COG3436L    Unknown protein encoded by ISEc8 within prophage
3483812..3484231    -   139 26249482    -   c3136   -   -   hypothetical protein
3484397..3484966    -   189 26249483    -   c3137   -   -   hypothetical protein
348478..348687  +   69  *   -   c0040r  -   -   Putative receptor
3485694..3485747    -   17  26249484    -   c3138   -   -   Haemolysin expression modulating protein
348625..349395  -   256 26246267    yafV    c0295   -   COG0388R    Hypothetical protein yafV
3486801..3487007    +   68  26249485    -   c3139   -   COG3311K    hypothetical protein
3487093..3487665    +   190 26249486    -   c3140   -   -   hypothetical protein
3487786..3489276    -   496 26249487    -   c3141   -   -   Hypothetical protein yfjI
3490608..3491480    +   290 26249489    -   c3142   -   COG3596R    Hypothetical protein yeeP
3491814..3494936    +   1040    26249490    -   c3143   -   COG3468MU   Antigen 43 precursor
3495431..3495823    +   130 26249492    -   c3144   -   COG3436L    Unknown in ISEc8
349576..350022  +   148 26246268    ykfE    c0296   -   -   Inhibitor of vertebrate lysozyme precursor
3495830..3497431    +   533 26249493    -   c3145   -   COG3436L    hypothetical protein
3497824..3498471    +   215 26249494    -   c3146   -   COG2963L    Unknown protein encoded by ISEc8
3498471..3498818    +   115 26249495    -   c3147   -   COG3436L    Unknown protein encoded by ISEc8
3498838..3499941    +   367 26249497    -   c3148   -   COG3436L    Unknown protein encoded by ISEc8
3498968..3499069    -   33  *   -   c0221r  -   -   Hypothetical protein
3499856..3500404    +   182 26249498    -   c3149   -   -   hypothetical protein
3500533..3503049    +   838 26249499    -   c3150   -   -   Hypothetical protein yeeR
350065..352509  -   814 26246269    fadE    c0297   -   COG1960I    acyl-CoA dehydrogenase
3503125..3503580    +   151 26249500    -   c3151   -   -   hypothetical protein
3503659..3503892    +   77  26249501    -   c3152   -   -   Hypothetical protein ykfF
3503993..3504811    +   272 26249503    -   c3153   -   -   Hypothetical protein yafZ
3504866..3505351    +   161 26249504    -   c3154   -   -   Hypothetical protein yfjX
3505367..3505843    +   158 26249506    -   c3155   -   COG2003L    Putative radC-like protein yeeS
3505906..3506127    +   73  26249508    -   c3156   -   -   Hypothetical protein yeeT
3506146..3506790    +   214 26249509    -   c3157   -   -   hypothetical protein
3506840..3507220    +   126 26249511    -   c3158   -   -   Hypothetical protein yeeU
3507297..3507674    +   125 26249512    -   c3159   -   -   Hypothetical protein yeeV
3507671..3508159    +   162 26249513    -   c3160   -   -   hypothetical protein
3508176..3508373    +   65  26249514    -   c3161   -   -   hypothetical protein
3508458..3509303    +   281 26249515    -   c3162   -   -   hypothetical protein
3509372..3509767    +   131 26249516    -   c3163   -   -   hypothetical protein
3509760..3510677    +   305 26249517    -   c3164   -   -   hypothetical protein
3512..4444  +   310 26245921    thrB    c0003   -   COG0083E    homoserine kinase
3512092..3513075    +   327 26249521    -   c3165   -   COG0794M,COG0517R   Hypothetical protein yrbH
3513147..3514295    +   382 26249522    kpsE    c3166   -   COG3524M    KpsE protein
3514319..3515995    +   558 26249523    kpsD    c3167   -   -   KpsD protein
3516005..3516745    +   246 26249524    -   c3168   -   COG1212M    3-deoxy-manno-octulosonate cytidylyltransferase
3516742..3518769    +   675 26249525    kpsC    c3169   -   COG3563M    KpsC protein
3518804..3520042    +   412 26249526    kpsS    c3170   -   -   KpsS protein
3520204..3521199    -   331 26249527    -   c3171   -   -   hypothetical protein
3521205..3522233    -   342 26249528    -   c3172   -   -   hypothetical protein
3522336..3526136    -   1266    26249529    -   c3173   -   COG0457R,COG1887M,COG0438M  hypothetical protein
3526190..3527425    -   411 26249530    -   c3174   -   -   hypothetical protein
3527441..3527836    -   131 26249531    -   c3175   -   COG0615MI   Putative glycerol-3-phosphate cytidyltransferase
352749..353327  +   192 26246270    gmhA    c0298   -   COG0279G    phosphoheptose isomerase
3527848..3528519    -   223 26249532    kpsT    c3176   -   COG1134GM   KpsT protein
3528516..3529292    -   258 26249533    kpsM    c3177   -   COG1682GM   KpsM protein
3530466..3531002    -   178 26249534    yghD    c3178   -   -   Putative general secretion pathway protein M-type yghD
3531004..3531597    -   197 *   -   c0222r  -   -   Hypothetical type II secretion system component
3531570..3532172    -   200 *   -   c0223r  -   -   Hypothetical type II secretion system component
3532178..3532591    -   137 26249535    -   c3179   -   COG3156U    hypothetical protein
3532771..3534102    -   443 26249536    -   c3180   -   COG3385L    Transposase insG for insertion sequence element IS4
3534256..3535938    -   560 26249537    yghK    c3181   -   COG1620C    Glycolate permease glcA
353532..354299  +   255 26246271    yafJ    c0299   -   COG0121R    Hypothetical protein yafJ
3536293..3538464    -   723 26249538    glcB    c3182   -   COG2225C    malate synthase
3538486..3538890    -   134 26249539    glcG    c3183   -   COG3193R    Protein glcG
3538895..3540118    -   407 *   -   c0224r  -   -   GlcF protein
3540129..3541181    -   350 *   -   c0225r  -   -   GlcE protein
3541181..3542680    -   499 26249540    glcD    c3184   -   COG0277C    Glycolate oxidase subunit glcD
354270..355010  -   246 26246272    yafK    c0300   -   COG3034S    Hypothetical protein yafK precursor
3542931..3543695    +   254 26249541    glcC    c3185   -   COG2186K    Glc operon transcriptional activator
3543702..3544844    -   380 26249542    yghO    c3186   -   -   Hypothetical protein yghO
3545221..3546942    +   573 26249543    -   c3187   -   COG0318IQ   acyl-CoA synthase
3546939..3547853    +   304 26249544    -   c3188   -   COG0702MG   hypothetical protein
3547885..3548133    +   82  26249545    -   c3189   -   COG0236IQ   hypothetical protein
3548133..3549305    +   390 26249546    -   c3190   -   COG0156H    hypothetical protein
3549340..3550419    -   359 26249547    -   c3191   -   -   hypothetical protein
3550416..3551486    -   356 26249548    -   c3192   -   -   hypothetical protein
3551517..3552077    -   186 26249549    -   c3193   -   -   Protein ytfJ precursor
3552089..3552913    -   274 26249550    -   c3194   -   -   hypothetical protein
3552913..3554262    -   449 26249551    yghQ    c3195   -   COG2244R    Hypothetical protein yghQ
355322..356071  +   249 26246274    yafL    c0301   -   COG0791M    Hypothetical lipoprotein yafL precursor
3554308..3555066    -   252 26249552    yghR    c3196   -   COG0125F    Hypothetical ATP-binding protein yghR
3555098..3555811    -   237 26249553    yghS    c3197   -   COG0125F    Hypothetical ATP-binding protein yghS
3555986..3556678    +   230 26249554    yghT    c3198   -   COG0125F    Hypothetical ATP-binding protein yghT
3556727..3558226    -   499 26249555    pitB    c3199   -   COG0306P    Probable low-affinity inorganic phosphate transporter 2
3558518..3560377    -   619 26249556    gsp c3200   -   -   Glutathionylspermidine amidase
3560582..3561448    +   288 26249557    yghU    c3201   -   COG0625O    Hypothetical GST-like protein yghU
3561590..3561838    -   82  26249558    hybG    c3202   -   COG0298O    Hydrogenase-2 operon protein hybG
3561851..3562192    -   113 26249559    hypA    c3203   -   -   hydrogenase nickel incorporation protein
3562185..3562673    -   162 26249560    hybE    c3204   -   -   Hydrogenase-2 operon protein hybE
3562666..3563160    -   164 26249561    hybD    c3205   -   COG0680C    Hydrogenase 2 maturation protease
3563160..3564863    -   567 26249562    hybC    c3206   -   COG0374C    Hydrogenase-2 large chain precursor
356346..358085  -   579 26246275    fhiA    c0302   -   COG1298NU   FhiA protein
3564860..3566038    -   392 26249563    hybB    c3207   -   COG5557C    Probable Ni/Fe-hydrogenase 2 B-type cytochrome subunit
3566028..3567014    -   328 26249564    hybA    c3208   -   COG0437C    Hydrogenase-2 operon protein hybA precursor
3567017..3568135    -   372 26249565    -   c3209   -   COG1740C    Hydrogenase-2 small chain precursor
3568324..3568611    -   95  26249566    yghW    c3210   -   -   Hypothetical protein yghW
3568730..3569617    -   295 26249567    -   c3211   -   COG0412Q    Putative enzyme
3569774..3570814    +   346 26249568    yghZ    c3212   -   COG0667C    Hypothetical protein yghZ
3570854..3571348    -   164 26249569    yqhA    c3213   -   COG2862S    hypothetical protein
3571539..3572423    +   294 26249570    yghA    c3214   -   COG1028IQR  oxidoreductase
3572462..3572887    -   141 26249571    exbD    c3215   -   COG0848U    Biopolymer transport exbD protein
3572894..3573628    -   244 26249572    exbB    c3216   -   COG0811U    Biopolymer transport exbB protein
3573880..3575067    +   395 26249573    metC    c3217   -   COG0626E    cystathionine beta-lyase
3575207..3575866    +   219 26249574    yghB    c3218   -   COG0586S    Hypothetical protein yghB
3575906..3576805    -   299 26249575    yqhC    c3219   -   -   Hypothetical transcriptional regulator yqhC
3576999..3578162    +   387 26249576    yqhD    c3220   -   COG1979C    Hypothetical oxidoreductase yqhD
3578267..3579094    +   275 26249577    -   c3221   -   COG0656R    2,5-diketo-D-gluconic acid reductase A
3579484..3580221    +   245 26249578    yqhG    c3222   -   -   Hypothetical protein yqhG precursor
3580272..3580529    +   85  26249579    yqhH    c3223   -   -   Hypothetical lipoprotein yqhH precursor
358030..358815  +   261 26246276    mbhA    c0303   -   COG1360N    flagellar motor protein
3580571..3582790    -   739 26249580    -   c3224   -   COG1032C    hypothetical protein
3583042..3583791    +   249 26249581    -   c3225   -   COG2186K    Putative regulator
3584114..3585586    +   490 26249582    -   c3226   -   -   Hypothetical oxidoreductase ydfI
3585583..3586599    +   338 26249583    -   c3227   -   COG1063ER   Hypothetical zinc-type alcohol dehydrogenase-like protein yjjN
3586610..3587620    +   336 26249584    -   c3228   -   -   Ureidoglycolate dehydrogenase
3587693..3588676    +   327 26249585    -   c3229   -   COG1638G    Putative c4-dicarboxylate transport system binding protein
3588718..3589200    +   160 26249586    -   c3230   -   COG3090G    hypothetical protein
358886..359941  +   351 26246277    dinP    c0304   -   COG0389L    DNA polymerase IV
3589211..3590515    +   434 26249587    ygiK    c3231   -   COG1593G    c4-dicarboxylate permease
3590586..3591998    -   470 26249588    sufI    c3232   -   COG2132Q    Protein sufI precursor
3592073..3592810    -   245 26249589    plsC    c3233   -   COG0204I    1-acyl-sn-glycerol-3-phosphate acyltransferase
3593045..3595303    -   752 26249591    parC    c3234   -   COG0188L    DNA topoisomerase IV subunit A
3595441..3597048    -   535 26249592    -   c3235   -   COG4166E    Putative binding protein ygiS precursor
3597157..3597639    -   160 26249593    ygiV    c3236   -   COG3449L    Hypothetical protein ygiV
3597692..3598084    -   130 26249594    ygiW    c3237   -   -   Protein ygiW precursor
3598236..3598895    +   219 26249595    ygiX    c3238   -   COG0745TK   Transcriptional Regulatory protein qseB
3598892..3600241    +   449 26249596    ygiY    c3239   -   COG0642T    Sensor protein qseC
359938..360390  +   150 26246278    yafP    c0305   -   -   Hypothetical acetyltransferase yafP
3600287..3600619    -   110 *   -   c0226r  -   -   Putative uncharacterized protein
3600626..3601336    -   236 26249597    -   c3240   -   -   hypothetical protein
3601339..3601818    -   159 26249598    -   c3241   -   -   hypothetical protein
3602068..3602649    +   193 26249599    mdaB    c3242   -   COG2249R    Modulator of drug activity B
3602680..3602994    +   104 26249600    ygiN    c3243   -   COG1359S    Protein ygiN
3603039..3603926    -   295 26249601    -   c3244   -   COG1737K    hypothetical protein
3603923..3604870    -   315 26249602    -   c3245   -   COG0614P    Putative iron compound-binding protein of ABC transporter family
3604881..3605930    -   349 26249603    -   c3246   -   COG0609P    Putative iron compound permease protein of ABC transporter family
360580..361719  +   379 26246279    -   c0306   -   -   hypothetical protein
3605927..3606910    -   327 26249604    -   c3247   -   COG0609P    Putative iron compound permease protein of ABC transporter family
3606907..3607716    -   269 26249605    -   c3248   -   COG1120PH   Ferric enterobactin transport ATP-binding protein fepC
3608096..3610231    +   711 26249606    -   c3249   -   COG1629P    Putative iron compound receptor
3610295..3612187    -   630 26249607    parE    c3250   -   COG0187L    DNA topoisomerase IV subunit B
3612216..3612797    -   193 26249608    yqiA    c3251   -   COG3150R    Hypothetical protein yqiA
3612797..3613624    -   275 26249609    icc c3252   -   COG1409R    Icc protein
3613649..3614071    -   140 26249610    yqiB    c3253   -   -   Hypothetical protein yqiB
3614072..3614701    -   209 26249611    yqiE    c3254   -   COG0494LR   ADP-ribose pyrophosphatase
3614906..3616387    +   493 26249612    tolC    c3255   -   COG1538MU   outer membrane channel precursor protein
3616387..3616647    +   86  26249613    ygiA    c3256   -   -   hypothetical protein
3616535..3617206    +   223 26249614    ygiB    c3257   -   COG5463S    Hypothetical protein ygiB
361716..362330  +   204 26246280    prfH    c0307   -   COG1186J    peptide chain release factor 2
3617212..3618372    +   386 26249615    ygiC    c3258   -   -   Hypothetical protein ygiC
3618857..3620653    +   598 26249616    asst    c3259   -   -   Arylsulfate sulfotransferase
3620671..3621339    +   222 26249617    -   c3260   -   -   Putative disulfide isomerase
3621354..3622025    +   223 26249618    -   c3261   -   COG1495O    putative disulfide oxidoreductase
3622071..3622859    -   262 26249619    ygiD    c3262   -   COG3384S    Hypothetical protein ygiD
3623002..3623775    +   257 26249620    ygiE    c3263   -   COG0428P    zinc transporter ZupT
3623837..3624007    -   56  26249621    -   c3264   -   -   hypothetical protein
362387..363844  -   485 26246281    pepD    c0308   -   COG2195E    Aminoacyl-histidine dipeptidase
3624578..3625141    +   187 26249622    ygiL    c3265   -   COG3539NU   Hypothetical fimbrial-like protein ygiL precursor
3625228..3627750    +   840 26249623    yqiG    c3266   -   COG3188NU   Hypothetical outer membrane usher protein yqiG precursor
3627766..3628506    +   246 26249624    yqiH    c3267   -   COG3121NU   Hypothetical fimbrial chaperone yqiH precursor
3628503..3629552    +   349 26249625    -   c3268   -   -   hypothetical protein
3629606..3630259    -   217 26249626    ribB    c3269   -   -   3,4-dihydroxy-2-butanone 4-phosphate synthase
3630633..3630932    +   99  26249627    yqiC    c3270   -   -   Hypothetical protein yqiC
3630967..3631167    -   66  26249628    glgS    c3271   -   -   glycogen synthesis protein GlgS
3631437..3632066    +   209 26249629    yqiJ    c3272   -   -   Hypothetical protein yqiJ
3632093..3633754    +   553 26249630    yqiK    c3273   -   COG2268S    Hypothetical protein yqiK
3634173..3635606    -   477 26249631    -   c3274   -   COG2870M    ADP-heptose synthase
3635654..3638494    -   946 26249632    glnE    c3275   -   COG1391OT   Glutamate-ammonia-ligase adenylyltransferase
3638517..3639818    -   433 26249633    ygiF    c3276   -   COG3025S    Hypothetical protein ygiF
3639888..3640286    -   132 26249634    -   c3277   -   COG1943L    Putative Transposase
3640353..3641558    +   401 26249635    ydcM    c3278   -   COG0675L    Hypothetical protein ydcM
364105..364563  +   152 26246282    gpt c0309   -   COG0503F    xanthine phosphoribosyltransferase
3641901..3642521    +   206 26249636    ygiM    c3279   -   COG3103T    Hypothetical protein ygiM precursor
3642585..3643823    +   412 26249637    cca c3280   -   COG0617J    tRNA nucleotidyltransferase
3643903..3644724    -   273 26249638    uppP    c3281   -   -   undecaprenyl pyrophosphate phosphatase
3644815..3645183    -   122 26249639    ygiG    c3282   -   COG1539H    Dihydroneopterin aldolase
3645288..3645905    +   205 26249640    ygiH    c3283   -   COG0344S    hypothetical protein
3645918..3646850    -   310 26249641    ygiP    c3284   -   COG0583K    Hypothetical transcriptional regulator ygiP
364655..365899  +   414 26246284    yafA    c0310   -   -   hypothetical protein
3647057..3647968    +   303 26249643    ttdA    c3285   -   -   tartrate dehydratase
3647965..3648570    +   201 26249644    ttdB    c3286   -   COG1838C    L(+)-tartrate dehydratase
3648618..3650081    +   487 26249645    ygjE    c3287   -   COG0471P    Putative tartrate carrier/transporter
3650124..3651137    -   337 26249646    ygjD    c3288   -   COG0533O    Probable O-sialoglycoprotein endopeptidase
3651375..3651590    +   71  26249647    rpsU    c3289   -   COG0828J    30S ribosomal protein S21
3651701..3653446    +   581 26249648    dnaG    c3290   -   COG0358L    DNA primase
3653641..3654747    +   368 26249650    -   c3291   -   -   hypothetical protein
3654744..3655484    +   246 26249652    rpoD    c3292   -   COG0568K    RpoD protein
3655562..3656068    -   168 26249653    ygjF    c3293   -   COG3663L    G/U mismatch-specific DNA glycosylase
3656322..3657086    -   254 26249654    yqjH    c3294   -   COG2375P    Hypothetical protein yqjH
3657374..3657997    +   207 26249655    yqjI    c3295   -   COG1695K    Hypothetical protein yqjI
3658151..3659671    -   506 26249656    aer c3296   -   COG2202T,COG0840NT  Aerotaxis receptor
365957..366358  +   133 26246285    crl c0311   -   -   Curlin genes transcriptional activatory protein
3659978..3661468    +   496 26249659    ygjG    c3297   -   COG4992E    Probable ornithine aminotransferase
3661510..3661842    -   110 26249661    ygjH    c3298   -   COG0073R    Hypothetical protein ygjH
3662061..3663044    +   327 26249663    ebgR    c3299   -   COG1609K    Ebg operon repressor
3663192..3666320    +   1042    26249664    ebgA    c3300   -   COG3250G    Evolved beta-galactosidase alpha-subunit
366397..367452  -   351 26246286    phoE    c0312   -   COG3203M    Outer membrane pore protein E precursor
3666317..3666766    +   149 26249665    ebgC    c3301   -   -   Evolved beta-galactosidase beta-subunit
3666829..3668262    +   477 26249667    ygjI    c3302   -   COG0531E    Hypothetical transporter ygjI
3668396..3669466    +   356 26249668    ygjJ    c3303   -   -   Hypothetical protein ygjJ precursor
3669483..3671834    +   783 26249669    ygjK    c3304   -   COG1626G,COG3408G   Hypothetical protein ygjK precursor
3672060..3674078    +   672 26249670    ygjL    c3305   -   COG0446R,COG1902C   2,4-dienoyl-CoA reductase [NADPH]
3674123..3674539    -   138 26249671    -   c3306   -   COG5499K    Hypothetical protein ygjM
3674536..3674595    -   19  26249672    -   c3307   -   -   hypothetical protein
3674810..3675946    -   378 26249673    ygjO    c3308   -   COG2813J    Putative ribosomal RNA small subunit methyltransferase D
3675995..3676534    +   179 26249674    ygjP    c3309   -   COG1451R    Hypothetical protein ygjP
3676611..3677303    +   230 26249675    ygjQ    c3310   -   COG2949S    Hypothetical protein ygjQ
3677364..3678368    +   334 26249676    ygjR    c3311   -   COG0673R    Hypothetical oxidoreductase ygjR
367741..368844  +   367 26246287    proB    c0313   -   COG0263E    gamma-glutamyl kinase
3678652..3679617    +   321 26249677    ygjT    c3312   -   COG0861P    Hypothetical protein ygjT
3679941..3681185    +   414 26249678    ygjU    c3313   -   COG3633E    Hypothetical symporter ygjU
3681189..3681740    -   183 26249679    ygjV    c3314   -   -   Hypothetical protein ygjV
3681823..3683310    -   495 26249680    uxaA    c3315   -   -   Altronate hydrolase
3683325..3684737    -   470 26249681    uxaC    c3316   -   COG1904G    uronate isomerase
3685220..3686518    +   432 26249682    exuT    c3317   -   -   Hexuronate transporter
3686648..3687424    +   258 26249683    exuR    c3318   -   COG2186K    Exu regulon transcriptional regulator
3687769..3688431    +   220 26249684    yqjA    c3319   -   COG0586S    Hypothetical protein yqjA
3688435..3688818    +   127 26249685    yqjB    c3320   -   -   Hypothetical protein yqjB
368856..370109  +   417 26246288    proA    c0314   -   COG0014E    gamma-glutamyl phosphate reductase
3688965..3689333    +   122 26249686    yqjC    c3321   -   -   Protein yqjC precursor
3689371..3689676    +   101 26249687    yqjD    c3322   -   COG4575S    Hypothetical protein yqjD
3689679..3690083    +   134 26249688    yqjE    c3323   -   -   Hypothetical protein yqjE
3690073..3690372    +   99  26249689    yqjK    c3324   -   -   Hypothetical protein yqjK
3690558..3690950    +   130 26249690    yqjF    c3325   -   COG2259S    Hypothetical protein yqjF
3691020..3691553    +   177 *   -   c0227r  -   -   Putative glutathione S-transferase
3691424..3692008    +   194 *   -   c0228r  -   -   Putative transferase
3692291..3692659    +   122 26249691    yhaH    c3326   -   COG3152S    Hypothetical protein yhaH
36926..37321    +   131 26245958    caiF    c0031   -   -   Transcriptional activatory protein caiF
3692693..3693589    -   298 26249692    yhaJ    c3327   -   COG0583K    Hypothetical transcriptional regulator yhaJ
3693694..3694395    +   233 26249693    yhaK    c3328   -   COG1741R    Hypothetical protein yhaK
3694418..3694582    +   54  26249695    yhaL    c3329   -   -   Hypothetical protein yhaL
3694716..3696026    -   436 26249696    -   c3330   -   -   hypothetical protein
3696054..3696446    -   130 *   -   c0229r  -   -   Predicted transporter
3696275..3697387    -   370 *   -   c0230r  -   -   Putative transport system
3697665..3699029    -   454 26249697    -   c3331   -   COG1760E    L-serine dehydratase 1
3699101..3699490    -   129 26249698    yhaR    c3332   -   COG0251J    TdcF protein
3699504..3701798    -   764 26249699    tdcE    c3333   -   COG1882C    Keto-acid formate acetyltransferase
3701832..3703040    -   402 26249700    -   c3334   -   COG0282C    hypothetical protein
3703066..3704397    -   443 26249701    tdcC    c3335   -   COG0814E    Threonine/serine transporter
3704419..3705408    -   329 26249702    tdcB    c3336   -   COG1171E    threonine dehydratase
370454..370792  +   112 26246289    -   c0315   -   -   CP4-like integrase
3705507..3706445    -   312 26249703    tdcA    c3337   -   COG0583K    Tdc operon transcriptional activator
3706760..3706978    +   72  26249704    tdcR    c3338   -   -   Threonine dehydratase operon activator protein
3707234..3707332    +   32  26249705    -   c3339   -   -   hypothetical protein
3707944..3709089    -   381 26249706    yhaD    c3340   -   -   Glycerate kinase 2
3709186..3710076    -   296 26249707    yhaE    c3341   -   COG2084I    2-hydroxy-3-oxopropionate reductase
3710106..3710876    -   256 26249708    yhaF    c3342   -   COG3836G    2-dehydro-3-deoxyglucarate aldolase
3710892..3712226    -   444 26249709    yhaU    c3343   -   -   Probable galactarate transporter
371227..371721  -   164 26246290    -   c0316   -   COG1846K    hypothetical protein
3712601..3714172    +   523 26249710    yhaG    c3344   -   -   D-galactarate dehydratase
3714516..3714656    +   46  26249711    sohA    c3345   -   COG2002K    HtrA suppressor protein
3714656..3715120    +   154 26249712    yhaV    c3346   -   -   Hypothetical protein yhaV
3715175..3715984    -   269 26249713    agaR    c3347   -   COG1349KG   Putative aga operon transcriptional repressor
3716233..3717513    +   426 26249714    agaZ    c3348   -   COG4573G    Putative tagatose 6-phosphate kinase agaZ
3717536..3718009    +   157 26249715    agaV    c3349   -   -   PTS system, N-acetylgalactosamine-specific IIB component 2
3718020..3718799    +   259 26249716    -   c3350   -   -   Putative phosphotransferase system enzyme subunit
371877..376007  -   1376    26246291    -   c0317   -   COG3468MU   Haemoglobin protease
3718789..3719667    +   292 26249717    -   c3351   -   -   PTS system, N-acetylgalactosamine-specific IID component
3719685..3720119    +   144 26249718    -   c3352   -   COG2893G    Putative phosphotransferase system enzyme subunit
3720116..3721249    +   377 26249719    -   c3353   -   COG1820G    Putative N-acetylgalctosamine-6-phosphate deacetylase
3721598..3722752    +   384 26249720    agaS    c3354   -   COG2222M    Putative tagatose-6-phosphate ketose/aldose isomerase
3722765..3723625    +   286 26249721    agaY    c3355   -   COG0191G    tagatose 1,6-diphosphate aldolase
3723792..3724268    +   158 26249722    agaB    c3356   -   -   PTS system, N-acetylgalactosamine-specific IIB component 1
3724307..3725110    +   267 26249723    agaC    c3357   -   -   PTS system, N-acetylgalactosamine-specific IIC component 1
3725100..3725891    +   263 26249724    agaD    c3358   -   -   PTS system, N-acetylgalactosamine-specific IID component
3725892..3726659    +   255 26249725    agaI    c3359   -   COG0363G    Putative galactosamine-6-phosphate isomerase
3726709..3727572    -   287 26249726    yraL    c3360   -   COG0313R    Hypothetical protein yraL
3727638..3729674    +   678 26249727    yraM    c3361   -   COG3107R    Hypothetical protein yraM
3729632..3730027    +   131 26249728    yraN    c3362   -   COG0792L    hypothetical protein
3730047..3730637    +   196 26249730    yraO    c3363   -   COG0279G    Hypothetical protein yraO
3730647..3731222    +   191 26249731    yraP    c3364   -   COG2823R    Hypothetical protein yraP precursor
3731335..3732375    -   346 26249732    yraQ    c3365   -   COG0701R    Hypothetical protein yraQ
3732448..3733083    -   211 26249733    yraR    c3366   -   COG0702MG   Hypothetical protein yraR
3733125..3733547    -   140 26249734    yhbP    c3367   -   COG3787S    hypothetical protein
3733598..3733900    +   100 26249735    yhbQ    c3368   -   COG2827L    hypothetical protein
3733887..3734390    -   167 26249736    yhbS    c3369   -   COG3153R    Hypothetical acetyltransferase yhbS
3734384..3734908    -   174 26249737    yhbT    c3370   -   COG3154I    Hypothetical protein yhbT
3735117..3736112    +   331 26249738    yhbU    c3371   -   -   Putative protease yhbU precursor
3736121..3736999    +   292 26249739    yhbV    c3372   -   -   Hypothetical protein yhbV
3737080..3738087    +   335 26249740    yhbW    c3373   -   COG2141C    Hypothetical protein yhbW
3738206..3739450    -   414 26249741    mtr c3374   -   COG0814E    Tryptophan-specific transport protein
3739604..3741493    -   629 26249743    deaD    c3375   -   COG0513LKJ  Cold-shock DEAD-box protein A
3741673..3742557    -   294 26249745    yhbM    c3376   -   COG4785R    Lipoprotein nlpI precursor
3742666..3744801    -   711 26249747    pnp c3377   -   COG1185J    Polyribonucleotide nucleotidyltransferase
37440..38030    -   196 26245959    caiE    c0032   -   COG0663R    Carnitine operon protein caiE
3745048..3745317    -   89  26249748    rpsO    c3378   -   -   30S ribosomal protein S15
3745466..3746410    -   314 26249749    truB    c3379   -   COG0130J    tRNA pseudouridine synthase B
3746410..3746811    -   133 26249750    rbfA    c3380   -   COG0858J    ribosome-binding factor A
3746975..3749647    -   890 26249751    infB    c3381   -   COG0532J    translation initiation factor IF-2
3749672..3751159    -   495 26249753    nusA    c3382   -   COG0195K    transcription elongation factor NusA
3751187..3751639    -   150 26249754    yhbC    c3383   -   COG0779S    hypothetical protein
3752270..3753613    +   447 26249756    argG    c3384   -   COG0137E    argininosuccinate synthase
3753621..3755246    -   541 26249757    yhbX    c3385   -   COG2194R    Outer-membrane protein yhbX precursor
3755804..3756136    -   110 26249758    secG    c3386   -   COG1314U    protein-export membrane protein
3756364..3757701    -   445 26249759    mrsA    c3387   -   COG1109G    Protein mrsA
3757694..3758542    -   282 26249760    folP    c3388   -   COG0294H    Dihydropteroate synthase
3758632..3758958    -   108 *   -   c0231r  -   -   Putative protein
3758948..3760576    -   542 *   -   c0232r  -   -   ATP-dependent metallopeptidase HflB
3760667..3761296    -   209 26249762    ftsJ    c3389   -   COG0293J    Ribosomal RNA large subunit methyltransferase J
3761422..3761715    +   97  26249763    yhbY    c3390   -   -   Hypothetical protein yhbY
3761871..3762347    -   158 26249764    greA    c3391   -   COG0782K    transcription elongation factor GreA
3762596..3764029    +   477 26249765    dacB    c3392   -   COG2027M    D-alanyl-D-alanine carboxypeptidase
3764070..3765242    -   390 26249766    yhbZ    c3393   -   COG0536R    Hypothetical GTP-binding protein yhbZ
3765258..3766223    -   321 26249767    yhbE    c3394   -   -   Hypothetical transport protein yhbE
376600..376815  +   71  26246294    -   c0318   -   COG3677L    Insertion element IS1 1/2/3/5/6 protein insA
3766350..3766607    -   85  26249768    rpmA    c3395   -   -   50S ribosomal protein L27
3766628..3766939    -   103 *   -   c0233r  -   -   50S ribosomal protein L21
3767198..3768169    +   323 26249771    ispB    c3396   -   COG0142H    Octaprenyl-diphosphate synthase
3768402..3768680    +   92  26249772    nlp c3397   -   COG3423K    Sugar fermentation stimulation protein B
3768728..3769987    -   419 26249773    murA    c3398   -   COG0766M    UDP-N-acetylglucosamine 1-carboxyvinyltransferase
376998..377138  +   46  *   -   c0041r  -   -   Homologue to Iso-IS1-insB protein
3770042..3770296    -   84  26249774    yrbA    c3399   -   COG5007K    Protein yrbA
3770456..3770749    -   97  26249776    yrbB    c3400   -   COG3113R    Hypothetical protein yrbB
3770749..3771384    -   211 26249778    yrbC    c3401   -   COG2854Q    Protein yrbC precursor
377117..377293  +   58  26246295    -   c0319   -   COG1662L    InsB protein
3771403..3771954    -   183 26249779    yrbD    c3402   -   COG1463Q    Hypothetical protein yrbD precursor
3771959..3772741    -   260 26249780    yrbE    c3403   -   -   Hypothetical protein yrbE
3772749..3773558    -   269 26249781    yrbF    c3404   -   COG1127Q    Hypothetical ABC transporter ATP-binding protein yrbF
3773768..3774745    +   325 26249782    yrbG    c3405   -   COG0530P    Hypothetical protein yrbG
3774759..3775745    +   328 26249783    -   c3406   -   COG0517R,COG0794M   Hypothetical protein yrbH
3775766..3776332    +   188 26249784    yrbI    c3407   -   COG1778R    3-deoxy-D-manno-octulosonate 8-phosphate phosphatase
3776329..3776904    +   191 26249785    yrbK    c3408   -   COG3117S    Hypothetical protein yrbK
3776873..3777430    +   185 26249786    yhbN    c3409   -   COG1934S    Protein yhbN precursor
3777437..3778162    +   241 26249787    yhbG    c3410   -   COG1137R    Probable ABC transporter ATP-binding protein yhbG
377780..377854  +   24  26246296    -   c0320   -   -   hypothetical protein
3778204..3779643    +   479 26249788    rpoN    c3411   -   COG1508K    DNA-directed RNA polymerase subunit N
3779666..3779953    +   95  26249789    yhbH    c3412   -   COG1544J    Probable sigma(54) modulation protein
3780071..3780562    +   163 26249790    ptsN    c3413   -   COG1762GT   Nitrogen regulatory IIA protein
3780608..3781462    +   284 26249791    yhbJ    c3414   -   COG1660R    hypothetical protein
378117..378731  +   204 26246297    yagU    c0321   -   -   Hypothetical protein yagU
3781459..3781731    +   90  26249792    ptsO    c3415   -   COG1925G    Phosphocarrier protein NPr
3781944..3782576    +   210 26249793    yrbL    c3416   -   -   Hypothetical protein yrbL
3782573..3783301    -   242 26249794    mtgA    c3417   -   COG0744M    monofunctional biosynthetic peptidoglycan transglycosylase
3783298..3783951    -   217 26249795    yhbL    c3418   -   COG3155Q    Enhancing lycopene biosynthesis protein 2
3784181..3786517    -   778 26249796    arcB    c3419   -   COG2198T,COG0642T   Aerobic respiration control sensor protein arcB
3786613..3787542    -   309 26249797    yhcC    c3420   -   COG1242R    Hypothetical protein yhcC
3788124..3792677    +   1517    26249799    gltB    c3421   -   COG0067E,COG0069E,COG0070E  Glutamate synthase [NADPH] large chain precursor
378980..379309  -   109 *   -   c0042r  -   -   Putative ferrodoxin
3792690..3794108    +   472 26249800    gltD    c3422   -   COG0493ER   Glutamate synthase [NADPH] small chain
3794176..3794640    -   154 26249801    yhcH    c3423   -   -   Hypothetical protein yhcH
3794637..3795512    -   291 26249802    -   c3424   -   COG1940KG   N-acetylmannosamine kinase
3795509..3796198    -   229 26249803    yhcJ    c3425   -   COG3010G    Hypothetical protein yhcJ
379616..380326  -   236 26246298    yagV    c0322   -   -   Hypothetical protein yagV precursor
3796246..3797736    -   496 26249804    nanT    c3426   -   -   putative sialic acid transporter
3797845..3798738    -   297 26249805    nanA    c3427   -   COG0329EM   N-acetylneuraminate lyase
3798860..3799642    -   260 26249806    yhcK    c3428   -   COG2186K    transcriptional regulator NanR
3799759..3800256    -   165 26249807    sspB    c3429   -   -   Stringent starvation protein B
3800262..3800900    -   212 26249808    sspA    c3430   -   COG0625O    stringent starvation protein A
3801295..3801687    -   130 26249810    rpsI    c3431   -   -   30S ribosomal protein S9
3801703..3802131    -   142 26249811    rplM    c3432   -   -   50S ribosomal protein L13
3802351..3803478    -   375 26249812    yhcM    c3433   -   COG1485R    Hypothetical protein yhcM
380295..381938  -   547 26246299    yagW    c0323   -   -   Hypothetical protein yagW
38036..38821    -   261 26245960    caiD    c0033   -   COG1024I    carnitinyl-CoA dehydratase
3803672..3804070    +   132 26249813    yhcB    c3434   -   -   Hypothetical protein yhcB
3804224..3805591    +   455 26249815    degQ    c3435   -   COG0265O    Protease degQ precursor
3805681..3806748    +   355 26249816    degS    c3436   -   COG0265O    Protease degS precursor
3806811..3807749    -   312 26249817    mdh c3437   -   COG0039C    malate dehydrogenase
3808184..3808654    +   156 26249818    argR    c3438   -   COG1438K    arginine repressor
3809018..3809281    +   87  26249819    yhcN    c3439   -   -   Hypothetical protein yhcN precursor
3809336..3809608    -   90  26249820    yhcO    c3440   -   COG2732K    Hypothetical protein yhcO
3809700..3811667    -   655 26249821    yhcP    c3441   -   COG1289S    Hypothetical protein yhcP
3811673..3812605    -   310 26249822    yhcQ    c3442   -   COG1566V    Hypothetical protein yhcQ
3812613..3812816    -   67  26249823    yhcR    c3443   -   -   Hypothetical protein yhcR
3812999..3813928    +   309 26249824    yhcS    c3444   -   COG0583K    Hypothetical transcriptional regulator yhcS
3814056..3815501    -   481 26249825    tldD    c3445   -   COG0312R    TldD protein
3815657..3819457    -   1266    26249826    yhdP    c3446   -   COG3164S    Hypothetical protein yhdP
381928..384453  -   841 26246300    yagX    c0324   -   -   Hypothetical protein yagX precursor
3819525..3820994    -   489 26249827    cafA    c3447   -   COG1530J    Ribonuclease G
3820984..3821577    -   197 26249828    maf c3448   -   COG0424D    Maf-like protein
3821586..3822074    -   162 26249829    mreD    c3449   -   COG2891M    Rod shape-determining protein mreD
3822074..3823177    -   367 26249831    mreC    c3450   -   COG1792M    Rod shape-determining protein mreC
3823243..3824286    -   347 26249832    mreB    c3451   -   COG1077D    Rod shape-determining protein mreB
3824591..3826531    -   646 26249834    yhdA    c3452   -   -   Hypothetical protein yhdA
3826683..3827657    +   324 26249835    yhdH    c3453   -   COG0604CR   Protein yhdH
3828066..3828230    +   54  *   -   c0234r  -   -   Hypothetical protein
3828635..3829105    +   156 26249837    accB    c3454   -   COG0511I    acetyl-CoA carboxylase
3829116..3830465    +   449 26249838    accC    c3455   -   COG0439I    acetyl-CoA carboxylase
3830557..3831603    -   348 26249839    -   c3456   -   -   hypothetical protein
3831600..3832562    -   320 26249840    -   c3457   -   COG0524G    hypothetical protein
3832584..3833573    -   329 26249841    -   c3458   -   COG1172G    Ribose transport system permease protein rbsC
3833574..3835070    -   498 26249842    -   c3459   -   COG1129G    Ribose transport ATP-binding protein rbsA
3835131..3836021    -   296 26249843    -   c3460   -   COG1879G    Putative ribose ABC transporter
3836057..3836911    -   284 26249844    -   c3461   -   COG0191G    tagatose 1,6-diphosphate aldolase
3837268..3838083    +   271 26249846    -   c3462   -   COG1349KG   hypothetical protein
3838094..3839050    +   318 26249847    -   c3463   -   COG0524G    hypothetical protein
3839143..3839385    +   80  26249848    yhdT    c3464   -   -   Hypothetical protein yhdT
3839375..3840826    +   483 26249849    panF    c3465   -   COG4145H    sodium/panthothenate symporter
3840838..3841719    +   293 26249850    prmA    c3466   -   COG2264J    ribosomal protein L11 methyltransferase
3842048..3843013    +   321 26249852    yhdG    c3467   -   COG0042J    Hypothetical protein yhdG
3843039..3843335    +   98  26249853    fis c3468   -   COG2901KL   DNA-binding protein Fis
3843421..3844305    +   294 26249854    yhdJ    c3469   -   COG0863L    Hypothetical adenine-specific methylase yhdJ
3844389..3844568    +   59  26249855    yhdU    c3470   -   -   Hypothetical protein yhdU
3844571..3845233    -   220 26249856    envR    c3471   -   COG1309K    Potential acrEF/envCD operon repressor
384479..385147  -   222 26246301    yagY    c0325   -   -   Hypothetical protein yagY precursor
3845632..3846789    +   385 26249857    acrE    c3472   -   COG0845M    Acriflavine resistance protein E precursor
3846801..3849905    +   1034    26249858    acrF    c3473   -   COG0841V    Acriflavine resistance protein F
3850158..3850379    +   73  26249859    yhdV    c3474   -   -   Hypothetical protein yhdV
3850810..3851835    +   341 26249860    yhdW    c3475   -   COG0834ET   Putative amino-acid ABC transporter binding protein yhdW precursor
3851903..3853084    +   393 26249861    yhdX    c3476   -   COG4597E    Hypothetical amino-acid ABC transporter permease protein yhdX
385204..385791  -   195 26246302    matB    c0326   -   -   Hypothetical protein yagZ precursor
3853094..3854197    +   367 26249862    yhdY    c3477   -   COG0765E    Hypothetical amino-acid ABC transporter permease protein yhdY
3854205..3854963    +   252 26249863    yhdZ    c3478   -   COG1126E    Hypothetical amino-acid ABC transporter ATP-binding protein yhdZ
3855625..3855819    +   64  *   -   c0235r  -   -   Cell wall-associated hydrogenase protein
3856048..3856290    +   80  *   -   c0236r  -   -   Putative uncharacterized protein
3856287..3856406    -   39  *   -   c0237r  -   -   Hypothetical protein
385866..386456  -   196 26246303    matA    c0327   -   COG2771K    Hypothetical protein ykgK
3860603..3861157    +   184 26249864    yrdA    c3479   -   COG0663R    Protein yrdA
3861133..3861390    -   85  26249865    yrdB    c3480   -   -   Hypothetical protein yrdB
3861387..3862205    -   272 26249866    aroE    c3481   -   COG0169E    shikimate 5-dehydrogenase
3862210..3862782    -   190 26249867    yrdC    c3482   -   COG0009J    Protein yrdC
3862787..3863329    -   180 26249868    yrdD    c3483   -   COG0551L    Hypothetical protein yrdD
3863358..3863831    -   157 26249869    smg c3484   -   -   hypothetical protein
3863803..3864927    -   374 26249870    smf c3485   -   COG0758LU   Unknown protein fragment 1
3865057..3865566    +   169 26249871    def c3486   -   -   peptide deformylase
3865581..3866528    +   315 26249872    fmt c3487   -   COG0223J    methionyl-tRNA formyltransferase
3866580..3867869    +   429 26249873    sun c3488   -   COG0144J    SUN protein
3867891..3869267    +   458 26249874    trkA    c3489   -   COG0569P    potassium transporter peripheral membrane component
3869397..3869810    +   137 26249875    mscL    c3490   -   -   large-conductance mechanosensitive channel
3869807..3870025    -   72  26249876    yhdL    c3491   -   -   Putative regulator
3870081..3870506    -   141 26249877    zntR    c3492   -   COG0789K    zinc-responsive transcriptional regulator
3870517..3870885    -   122 26249878    yhdN    c3493   -   -   Hypothetical protein yhdN
3870992..3871375    -   127 26249879    rplQ    c3494   -   COG0203J    50S ribosomal protein L17
3871416..3872405    -   329 26249880    rpoA    c3495   -   COG0202K    DNA-directed RNA polymerase alpha subunit
3872431..3873051    -   206 26249881    rpsD    c3496   -   COG0522J    30S ribosomal protein S4
3873085..3873474    -   129 26249882    rpsK    c3497   -   COG0100J    30S ribosomal protein S11
3873491..3873847    -   118 26249884    rpsM    c3498   -   COG0099J    30S ribosomal protein S13
3873994..3874110    -   38  *   -   c0238r  -   -   50S ribosomal subunit protein L36
3874142..3875473    -   443 26249885    prlA    c3499   -   COG0201U    preprotein translocase SecY
387492..387632  -   46  26246304    -   c0328   -   COG0257J    50S ribosomal protein L36
3875481..3875915    -   144 26249886    rplO    c3500   -   COG0200J    50S ribosomal protein L15
3875919..3876098    -   59  26249887    rpmD    c3501   -   COG1841J    50S ribosomal protein L30
3876102..3876605    -   167 26249889    rpsE    c3502   -   COG0098J    30S ribosomal protein S5
387632..387895  -   87  26246305    ykgM    c0329   -   COG0254J    50S ribosomal protein L31
3876620..3876973    -   117 26249890    rplR    c3503   -   COG0256J    50S ribosomal protein L18
3876983..3877516    -   177 26249892    rplF    c3504   -   COG0097J    50S ribosomal protein L6
3877529..3877921    -   130 26249894    rpsH    c3505   -   -   30S ribosomal protein S8
3877955..3878260    -   101 26249895    rpsN    c3506   -   COG0199J    30S ribosomal protein S14
3878275..3878814    -   179 26249896    rplE    c3507   -   COG0094J    50S ribosomal protein L5
3878829..3879143    -   104 26249897    rplX    c3508   -   COG0198J    50S ribosomal protein L24
3879154..3879525    -   123 26249899    rplN    c3509   -   -   50S ribosomal protein L14
3879690..3879944    -   84  26249900    rpsQ    c3510   -   COG0186J    30S ribosomal protein S17
3879944..3880135    -   63  26249901    rpmC    c3511   -   -   50S ribosomal protein L29
3880135..3880545    -   136 26249903    rplP    c3512   -   COG0197J    50S ribosomal protein L16
3880558..3881259    -   233 26249904    rpsC    c3513   -   COG0092J    30S ribosomal protein S3
3881277..3881609    -   110 26249906    rplV    c3514   -   -   50S ribosomal protein L22
3881624..3881902    -   92  26249907    rpsS    c3515   -   COG0185J    30S ribosomal protein S19
3881919..3882740    -   273 26249909    rplB    c3516   -   COG0090J    50S ribosomal protein L2
3882758..3883060    -   100 26249911    rplW    c3517   -   COG0089J    50S ribosomal protein L23
3883057..3883662    -   201 26249913    rplD    c3518   -   -   50S ribosomal protein L4
3883673..3884302    -   209 26249915    rplC    c3519   -   -   50S ribosomal protein L3
3884335..3884646    -   103 26249916    rpsJ    c3520   -   COG0051J    30S ribosomal protein S10
3884884..3885306    -   140 26249917    pinO    c3521   -   -   PioO protein
3885308..3886777    -   489 26249918    yheD    c3522   -   -   Probable general secretion pathway protein A
3886957..3887772    +   271 26249919    yheE    c3523   -   COG3031U    Probable general secretion pathway protein C
3887756..3889708    +   650 26249920    yheF    c3524   -   COG1450NU   Probable general secretion pathway protein D precursor
3889718..3891199    +   493 26249921    yheG    c3525   -   COG2804NU   Probable general secretion pathway protein E
388990..389979  -   329 26246307    -   c0330   -   COG1902C    Putative oxidoreductase
3891196..3892392    +   398 26249922    hofF    c3526   -   COG1459NU   Putative general secretion pathway protein F
3892402..3892839    +   145 26249923    hofG    c3527   -   COG2165NU   Putative general secretion pathway protein G precursor
3892847..3893356    +   169 26249924    hofH    c3528   -   -   Putative general secretion pathway protein H precursor
38930..40483    -   517 26245961    caiC    c0034   -   COG0318IQ   crotonobetaine/carnitine-CoA ligase
3893353..3893730    +   125 26249925    yheH    c3529   -   COG2165NU   Probable general secretion pathway protein I precursor
3893723..3894310    +   195 26249926    yheI    c3530   -   COG4795U    Probable general secretion pathway protein J precursor
3894303..3895208    +   301 26249927    yheJ    c3531   -   COG3156U    Probable general secretion pathway protein K
3895301..3896464    +   387 26249928    yheK    c3532   -   -   Probable general secretion pathway protein L
3896437..3896922    +   161 26249929    pshM    c3533   -   -   Putative general secretion pathway protein M
3896922..3897599    +   225 26249930    hofD    c3534   -   COG1989NOU  Leader peptidase
3897628..3898104    -   158 26249931    bfr c3535   -   COG2193P    Bacterioferritin
3898176..3898370    -   64  26249932    yheA    c3536   -   COG2906P    Bacterioferritin-associated ferredoxin
3898539..3901241    -   900 26249933    chiA    c3537   -   -   secreted endochitinase
390151..391071  -   306 26246308    -   c0331   -   COG1073R    Hypothetical protein ycjY
3901533..3902717    -   394 26249935    tuf c3538   -   COG0050J    elongation factor Tu
3902788..3904902    -   704 26249936    fusA    c3539   -   COG0480J    elongation factor EF-2
3903151..3903318    +   55  *   -   c0239r  -   -   Hypothetical protein
3903352..3904938    +   528 *   -   c0240r  -   -   Putative uncharacterized protein
3904999..3905469    -   156 26249938    rpsG    c3541   -   COG0049J    30S ribosomal protein S7
3905011..3905412    +   133 26249937    -   c3540   -   -   hypothetical protein
3905566..3905940    -   124 26249940    rpsL    c3542   -   -   30S ribosomal protein S12
3906066..3906353    -   95  26249941    yheL    c3543   -   COG2168P    Hypothetical protein yheL
3906361..3906720    -   119 26249942    yheM    c3544   -   COG2923P    hypothetical protein
3906720..3907106    -   128 26249943    yheN    c3545   -   COG1553P    hypothetical protein
3907106..3907828    -   240 26249944    yheO    c3546   -   COG2964S    Hypothetical protein yheO
3907995..3908807    -   270 26249945    fkpA    c3547   -   COG0545O    FKBP-type peptidyl-prolyl cis-trans isomerase fkpA precursor
3909028..3909246    +   72  26249946    slyX    c3548   -   COG2900S    hypothetical protein
3909295..3909885    -   196 26249947    slyD    c3549   -   COG1047O    FKBP-type peptidyl-prolyl cis-trans isomerase slyD
3909980..3910180    -   66  26249948    -   c3550   -   COG3529R    hypothetical protein
3910190..3911995    -   601 26249949    kefB    c3551   -   COG0475P,COG1226P   glutathione-regulated potassium-efflux system protein
3911995..3912546    -   183 26249950    yheR    c3552   -   COG2249R    glutathione-regulated potassium-efflux system ancillary protein
391231..392154  +   307 26246309    -   c0332   -   COG0583K    Putative LysR-like transcriptional regulator
3912677..3914590    +   637 26249951    yheS    c3553   -   COG0488R    Hypothetical ABC transporter ATP-binding protein yheS
3914590..3915612    +   340 26249952    yheT    c3554   -   COG0429R    Hypothetical protein yheT
3915606..3915824    +   72  26249953    yheU    c3555   -   -   hypothetical protein
3915878..3916747    +   289 26249954    prkB    c3556   -   COG3954C    Probable phosphoribulokinase
3916802..3917206    -   134 26249955    yhfA    c3557   -   COG1765O    Hypothetical protein yhfA
3917508..3918140    +   210 26249956    crp c3558   -   COG0664T    Catabolite gene activator
3918278..3920281    +   667 26249957    yhfK    c3559   -   COG1289S    Hypothetical protein yhfK
3920348..3921568    -   406 26249958    argD    c3560   -   COG4992E    bifunctional N-succinyldiaminopimelate-aminotransferase/acetylornithine transaminase protein
3921654..3922217    -   187 26249959    pabA    c3561   -   COG0512EH   para-aminobenzoate synthase component II
3922249..3922851    -   200 26249960    fic c3562   -   COG2184D    Cell filamentation protein fic
3922841..3923008    -   55  26249961    yhfG    c3563   -   -   Hypothetical protein yhfG
3923113..3923685    -   190 26249962    ppiA    c3564   -   COG0652O    Peptidyl-prolyl cis-trans isomerase A precursor
392354..393247  +   297 26246310    -   c0333   -   COG0583K    Hypothetical transcriptional regulator ycjZ
3923956..3925137    +   393 26249963    yhfC    c3565   -   -   hypothetical protein
3925399..3927942    +   847 26249965    nirB    c3566   -   COG1251C    Nitrite reductase [NAD(P)H] large subunit
3927939..3928265    +   108 26249966    nirD    c3567   -   COG2146PR   nitrite reductase small subunit
3928391..3929197    +   268 26249967    nirC    c3568   -   COG2116P    Potential nitrite transporter
3929216..3930589    +   457 26249968    cysG    c3569   -   COG0007H,COG1648H   Ferrochelatase
3930841..3931008    +   55  26249969    yhfL    c3570   -   -   Hypothetical protein yhfL
3931116..3932201    -   361 26249970    yhfS    c3571   -   -   Hypothetical protein yhfS
3932213..3933517    -   434 26249971    yhfT    c3572   -   -   Hypothetical protein yhfT
393278..394267  -   329 26246311    -   c0334   -   COG0667C    Putative aldo/keto reductase
3933529..3933882    -   117 26249972    yhfU    c3573   -   -   Hypothetical protein yhfU
3933893..3934771    -   292 26249973    yhfV    c3574   -   COG1735R    Phosphotriesterase homology protein
3934768..3935994    -   408 26249974    yhfW    c3575   -   COG1015G    phosphopentomutase
3935995..3937158    -   387 26249975    yhfX    c3576   -   COG3457E    Hypothetical protein yhfX
3937242..3937604    -   120 26249976    yhfY    c3577   -   -   Hypothetical protein yhfY
3937621..3938442    -   273 26249977    yhfZ    c3578   -   -   Hypothetical protein yhfZ
3938687..3939691    -   334 26249978    trpS    c3579   -   COG0180J    tryptophanyl-tRNA synthetase
3939684..3940442    -   252 26249979    gph c3580   -   COG0546R    phosphoglycolate phosphatase
3940435..3941112    -   225 26249980    rpe c3581   -   COG0036G    ribulose-phosphate 3-epimerase
3941130..3941966    -   278 26249981    dam c3582   -   COG0338L    DNA adenine methylase
3942073..3943359    -   428 26249982    damX    c3583   -   COG3266S    DamX protein
394294..395145  -   283 26246312    -   c0335   -   COG0656R    2,5-diketo-D-gluconic acid reductase A
3943451..3944539    -   362 26249983    aroB    c3584   -   COG0337E    3-dehydroquinate synthase
3944596..3945117    -   173 26249984    aroK    c3585   -   COG0703E    shikimate kinase I
3945518..3946756    -   412 26249985    hofQ    c3586   -   COG4796U    Protein transport protein hofQ precursor
3946668..3947072    -   134 26249986    yrfA    c3587   -   -   Hypothetical protein yrfA
3947062..3947502    -   146 26249987    yrfB    c3588   -   -   Hypothetical protein yrfB
3947486..3948025    -   179 26249988    yrfC    c3589   -   COG3166NU   Hypothetical protein yrfC
3948025..3948804    -   259 26249989    yrfD    c3590   -   -   Hypothetical protein yrfD
3948900..3951476    +   858 26249990    mrcA    c3591   -   COG5009M    Penicillin-binding protein 1A
3951642..3952202    -   186 26249991    yrfE    c3592   -   COG0494LR   ADP compounds hydrolase nudE
3952522..3954657    +   711 26249993    yrfF    c3593   -   -   Putative membrane protein igaA homolog
3954722..3955390    +   222 26249994    yrfG    c3594   -   COG1011R    Hypothetical protein yrfG
3955401..3955802    +   133 26249995    yrfH    c3595   -   COG1188J    Heat shock protein 15
3955827..3956705    +   292 26249996    hslO    c3596   -   -   Hsp33-like chaperonin
3956843..3958567    -   574 26249997    yhgE    c3597   -   -   Hypothetical protein yhgE
395711..399961  +   1416    26246313    eaeH    c0336   -   -   Putative adhesin
3958946..3960568    +   540 26250000    pckA    c3598   -   COG1866C    phosphoenolpyruvate carboxykinase
3960906..3960995    +   29  26250002    -   c3599   -   -   hypothetical protein
3961054..3961350    +   98  26250003    -   c3600   -   COG2944K    Hypothetical protein yiaG
3961381..3962733    -   450 26250004    envZ    c3601   -   COG0642T    osmolarity sensor protein
3962730..3963449    -   239 26250005    ompR    c3602   -   COG0745TK   osmolarity response regulator
3963677..3964153    +   158 26250007    greB    c3603   -   COG0782K    transcription elongation factor GreB
3964250..3966571    +   773 26250008    yhgF    c3604   -   COG2183K    Protein yhgF
3967027..3967254    +   75  26250009    feoA    c3605   -   -   Ferrous iron transport protein A
3967271..3969592    +   773 26250010    feoB    c3606   -   COG0370P    Ferrous iron transport protein B
3969592..3969828    +   78  26250011    yhgG    c3607   -   -   Hypothetical protein yhgG
3970061..3970654    +   197 26250012    yhgA    c3608   -   -   Hypothetical protein yhgA
3970683..3971453    -   256 26250013    bioH    c3609   -   COG0596R    BioH protein
3971491..3972174    +   227 26250014    yhgH    c3610   -   COG1040R    Hypothetical protein yhgH
3972233..3972808    +   191 26250015    yhgI    c3611   -   COG0316S,COG0694O   Protein yhgI
3973172..3974488    +   438 26250016    gntT    c3612   -   COG2610GE   High-affinity gluconate transporter
3974599..3976683    -   694 26250017    malQ    c3613   -   -   4-alpha-glucanotransferase
3976693..3979086    -   797 26250018    malP    c3614   -   COG0058G    Maltodextrin phosphorylase
3979709..3982414    +   901 26250020    malT    c3615   -   COG2909K    transcriptional regulator MalT
3982457..3983473    -   338 26250021    -   c3616   -   -   RNA 3'-terminal-phosphate cyclase
3983477..3984703    -   408 26250022    rtcB    c3617   -   -   Protein rtcB
3984892..3986490    +   532 26250023    rtcR    c3618   -   COG4650KT   Transcriptional Regulatory protein rtcR
3986472..3987230    -   252 26250024    glpR    c3619   -   COG1349KG   Glycerol-3-phosphate regulon repressor
3987247..3988077    -   276 26250025    glpG    c3620   -   COG0705R    Protein glpG
3988122..3988448    -   108 26250026    glpE    c3621   -   COG0607P    thiosulfate sulfurtransferase
3988638..3990143    +   501 26250027    glpD    c3622   -   COG0578C    Aerobic glycerol-3-phosphate dehydrogenase
3990197..3990802    -   201 26250028    -   c3623   -   -   hypothetical protein
3990805..3991572    -   255 26250029    -   c3624   -   -   hypothetical protein
3991575..3992285    -   236 26250030    -   c3625   -   -   hypothetical protein
3992579..3993589    -   336 26250031    -   c3626   -   -   Putative fimbrial adhesin precursor
3993608..3994384    -   258 26250032    -   c3627   -   COG3121NU   Putative fimbrial chaperone precursor
3994350..3994865    -   171 26250033    -   c3628   -   COG3539NU   Putative minor fimbrial subunit precursor
3994873..3995436    -   187 26250034    -   c3629   -   COG3539NU   Putative minor fimbrial subunit precursor
3995436..3998030    -   864 26250036    ycbS    c3630   -   COG3188NU   Hypothetical outer membrane usher protein ycbS precursor
3998067..3998819    -   250 26250037    -   c3631   -   COG3121NU   Chaperone protein fimC precursor
3998920..3999624    -   234 26250038    -   c3632   -   COG3539NU   Putative major fimbrial subunit precursor
4000119..4002566    -   815 26250039    glgP    c3633   -   COG0058G    Glycogen phosphorylase
400086..400943  -   285 26246314    ykgA    c0337   -   -   Hypothetical transcriptional regulator ykgA
4002585..4004018    -   477 26250040    glgA    c3634   -   COG0297G    glycogen synthase
4004018..4005313    -   431 26250041    glgC    c3635   -   COG0448G    glucose-1-phosphate adenylyltransferase
4005331..4007304    -   657 26250042    glgX    c3636   -   COG1523G    glycogen debranching enzyme
4007301..4009487    -   728 26250043    glgB    c3637   -   COG0296G    glycogen branching enzyme
4009760..4010863    -   367 26250044    asd c3638   -   COG0136E    aspartate-semialdehyde dehydrogenase
4011055..4011648    +   197 26250045    yhgN    c3639   -   COG2095U    Hypothetical protein yhgN
4011694..4012896    -   400 26250046    -   c3640   -   COG0758LU   Putative DNA processing protein
401191..402060  +   289 26246315    -   c0338   -   COG0656R    2,5-diketo-D-gluconic acid reductase A
4012896..4014992    -   698 26250047    -   c3641   -   COG0514L    hypothetical protein
4015133..4016473    -   446 26250048    gntU    c3642   -   COG2610GE   Low-affinity gluconate transport permease protein, interrupted
4016477..4017004    -   175 26250049    gntK    c3643   -   COG3265G    Thermoresistant gluconokinase
4017143..4018138    -   331 26250051    gntR    c3644   -   COG1609K    Gluconate utilization system GNT-I transcriptional repressor
4018231..4018926    -   231 26250052    yhhW    c3645   -   COG1741R    Protein yhhW
4019049..4020086    -   345 26250053    yhhX    c3646   -   COG0673R    Putative oxidoreductase yhhX
4020420..4020722    +   100 *   -   c0241r  -   -   Hypothetical acetyltransferase
4020735..4020908    +   57  *   -   c0242r  -   -   Hypothetical protein
4021144..4022322    +   392 26250055    yhhZ    c3647   -   -   Hypothetical protein yhhZ
402220..402813  -   197 26246316    ykgB    c0339   -   -   Hypothetical protein ykgB
4022319..4022813    +   164 26250056    yrhA    c3648   -   -   Hypothetical protein yrhA
4023263..4023547    +   94  26250057    yrhB    c3649   -   -   Hypothetical protein yrhB
4023585..4025318    -   577 26250058    ggt c3650   -   -   Gamma-glutamyltranspeptidase precursor
4025438..4025878    +   146 26250059    yhhA    c3651   -   -   Hypothetical protein yhhA precursor
4025865..4026608    -   247 26250060    ugpQ    c3652   -   COG0584C    cytoplasmic glycerophosphodiester phosphodiesterase
4026605..4027675    -   356 26250061    ugpC    c3653   -   COG3839G    SN-glycerol-3-phosphate transport ATP-binding protein ugpC
4027677..4028522    -   281 26250062    ugpE    c3654   -   COG0395G    SN-glycerol-3-phosphate transport system permease protein ugpE
402825..403061  -   78  26246317    ykgI    c0340   -   -   Hypothetical protein ykgI precursor
4028519..4029406    -   295 26250063    ugpA    c3655   -   COG1175G    SN-glycerol-3-phosphate transport system permease protein ugpA
4029504..4030820    -   438 26250064    ugpB    c3656   -   COG1653G    Glycerol-3-phosphate-binding periplasmic protein precursor
4031217..4031918    -   233 26250066    livF    c3657   -   COG0410E    High-affinity branched-chain amino acid transport ATP-binding protein livF
403170..404495  -   441 26246318    ykgC    c0341   -   COG1249C    pyridine nucleotide-disulfide oxidoreductase
4031932..4032699    -   255 26250067    livG    c3658   -   COG0411E    High-affinity branched-chain amino acid transport ATP-binding protein livG
4032696..4033973    -   425 26250068    livM    c3659   -   COG4177E    High-affinity branched-chain amino acid transport system permease protein livM
4033970..4034896    -   308 26250069    livH    c3660   -   COG0559E    High-affinity branched-chain amino acid transport system permease protein livH
4034944..4036053    -   369 26250070    livK    c3661   -   COG0683E    Leucine-specific binding protein precursor
4036477..4036860    +   127 26250073    yhhK    c3662   -   -   Hypothetical protein yhhK
4037048..4038151    -   367 26250075    livJ    c3663   -   COG0683E    Leu/Ile/Val-binding protein precursor
4038422..4039276    -   284 26250076    rpoH    c3664   -   COG0568K    RNA polymerase sigma factor
4039521..4040579    -   352 26250077    ftsX    c3665   -   COG2177D    Cell division protein ftsX
4040572..4041240    -   222 26250078    ftsE    c3666   -   COG2884D    Cell division ATP-binding protein ftsE
4041243..4042739    -   498 26250079    ftsY    c3667   -   COG0552U    Cell division protein ftsY
4042889..4043485    +   198 26250080    yhhF    c3668   -   COG0742L    Putative methylase yhhF
4043475..4043744    +   89  26250081    yhhL    c3669   -   -   Hypothetical protein yhhL
4043747..4044106    -   119 26250082    yhhM    c3670   -   -   Hypothetical protein yhhM
4044247..4044873    +   208 26250083    yhhN    c3671   -   COG3714S    Hypothetical protein yhhN
4044947..4047145    +   732 26250084    zntA    c3672   -   COG2217P    Lead, cadmium, zinc and mercury transporting ATPase
404722..405576  +   284 26246319    ykgD    c0342   -   -   Hypothetical transcriptional regulator ykgD
4047406..4047651    -   81  26250085    yhhP    c3673   -   COG0425O    hypothetical protein
4047872..4048537    +   221 26250086    yhhQ    c3674   -   COG1738S    Hypothetical protein yhhQ
4048610..4049167    +   185 26250087    -   c3675   -   -   DcrB protein precursor
4049171..4050430    -   419 26250088    yhhS    c3676   -   -   hypothetical protein
4050520..4051569    +   349 26250089    yhhT    c3677   -   COG0628R    Hypothetical protein yhhT
4051624..4052211    +   195 26250090    yhhU    c3678   -   COG2091H    4'-phosphopantetheinyl transferase acpT
4052322..4053896    +   524 26250091    nikA    c3679   -   COG0747E    Nickel-binding periplasmic protein precursor
4053896..4054840    +   314 26250092    nikB    c3680   -   COG0601EP   Nickel transport system permease protein nikB
4054837..4055670    +   277 26250093    nikC    c3681   -   COG1173EP   Nickel transport system permease protein nikC
40556..41773    -   405 26245962    caiB    c0035   -   COG1804C    crotonobetainyl-CoA:carnitineCoA-transferase
4055670..4056434    +   254 26250094    nikD    c3682   -   COG0444EP   Nickel transport ATP-binding protein nikD
4056431..4057237    +   268 26250095    nikE    c3683   -   COG1124EP   Nickel transport ATP-binding protein nikE
4057243..4057644    +   133 26250096    yhhG    c3684   -   COG0864K    nickel responsive regulator
4057843..4058589    +   248 26250098    -   c3685   -   COG2188K    Putative regulator
4058614..4059087    +   157 26250099    -   c3686   -   COG1762GT   Putative phosphotransferase system enzyme subunit
4059084..4059365    +   93  26250100    -   c3687   -   COG3414G    Putative phosphotransferase system enzyme subunit
4059442..4060800    +   452 26250101    -   c3688   -   COG3775G    PTS system, galactitol-specific IIC component
4060793..4062241    +   482 26250102    -   c3689   -   COG1070G    Putative xylulose kinase
406102..406821  +   239 26246320    ykgE    c0343   -   COG0247C    Hypothetical protein ykgE
4062290..4062559    +   89  26250105    -   c3690   -   COG1925G    Putative phosphocarrier protein
4062591..4063442    +   283 26250106    -   c3691   -   COG0191G    hypothetical protein
4063552..4064676    -   374 26250107    yhhJ    c3692   -   COG0842V    Hypothetical protein yhhJ
4064676..4067411    -   911 26250108    yhiH    c3693   -   COG1131V,COG0842V   Hypothetical ABC transporter ATP-binding protein yhiH
4067408..4068475    -   355 26250109    yhiI    c3694   -   COG0845M    Hypothetical protein yhiI precursor
406832..408259  +   475 26246321    ykgF    c0344   -   COG1139C    Putative electron transport protein ykgF
4069197..4070261    +   354 26250111    yhiM    c3695   -   -   Hypothetical protein yhiM
4070348..4071541    -   397 26250112    yhiN    c3696   -   COG2081R    Hypothetical protein yhiN
4071773..4073272    +   499 26250113    pitA    c3697   -   COG0306P    Low-affinity inorganic phosphate transporter 1
4073343..4073678    -   111 26250114    yhiO    c3698   -   -   universal stress protein UspB
4074069..4074503    +   144 26250115    uspA    c3699   -   COG0589T    Universal stress protein A
4074820..4076289    +   489 26250117    yhiP    c3700   -   COG3104E    Hypothetical transporter yhiP
4076338..4077090    -   250 26250118    yhiQ    c3701   -   -   Hypothetical protein yhiQ
4077098..4079140    -   680 26250119    prlC    c3702   -   COG0339E    Oligopeptidase A
4079343..4080185    +   280 26250120    yhiR    c3703   -   COG2961R    Hypothetical protein yhiR
4080257..4081609    +   450 26250121    gor c3704   -   COG1249C    glutathione reductase
4082081..4082506    +   141 26250123    arsC    c3705   -   COG1393P    Arsenate reductase
408252..408947  +   231 26246322    ykgG    c0345   -   COG1556S    Hypothetical protein ykgG
4083123..4083296    +   57  26250125    -   c3706   -   -   hypothetical protein
4083199..4083396    +   65  *   -   c0243r  -   -   Putative protein
4083336..4083506    +   56  *   -   c0244r  -   -   Hypothetical protein
4083690..4084256    +   188 26250126    slp c3707   -   -   Outer membrane protein slp precursor
4084409..4084939    +   176 26250128    yhiF    c3708   -   COG2771K    Hypothetical transcriptional regulator yhiF
4084996..4086024    -   342 26250129    chuS    c3709   -   COG3720P    Putative heme/hemoglobin transport protein
4086073..4088055    -   660 26250130    chuA    c3710   -   COG1629P    Outer membrane heme/hemoglobin receptor
4088739..4089653    +   304 26250135    chuT    c3711   -   COG4558P    Putative Periplasmic binding protein
408902..409114  -   70  *   -   c0043r  -   -   Putative uncharacterized protein
4089673..4091010    +   445 26250136    chuW    c3712   -   COG0635H    coproporphyrinogen III oxidase
4091023..4091517    +   164 26250137    chuX    c3713   -   -   hypothetical protein
4091517..4092140    +   207 26250138    chuY    c3714   -   COG0702MG   hypothetical protein
409190..409858  -   222 26246323    ykgH    c0346   -   -   Hypothetical protein ykgH
4092189..4093181    +   330 26250139    chuU    c3715   -   COG0609P    Putative permease of iron compound ABC transport system
4093178..4093948    +   256 26250140    -   c3716   -   COG4559P    Putative ATP-binding protein of ABC transport system
4094000..4094647    -   215 26250141    yhiD    c3717   -   COG1285S    Hypothetical protein yhiD
4094711..4095037    -   108 26250142    hdeB    c3718   -   -   Protein hdeB precursor
4095153..4095485    -   110 26250143    hdeA    c3719   -   -   Protein hdeA precursor
4095740..4096312    +   190 26250144    hdeD    c3720   -   COG3247S    HdeD protein
4097480..4097638    +   52  26250145    yhiE    c3721   -   COG2197TK   Hypothetical protein yhiE
4097977..4099134    +   385 26250146    yhiU    c3722   -   COG0845M    Hypothetical lipoprotein yhiU precursor
4099159..4102272    +   1037    26250147    yhiV    c3723   -   COG0841V    Hypothetical protein yhiV
410042..412339  -   765 26246324    -   c0347   -   COG3468MU   hypothetical protein
4102635..4103363    -   242 26250148    yhiW    c3724   -   -   Hypothetical transcriptional regulator yhiW
4103732..4104556    -   274 26250149    yhiX    c3725   -   -   Transcriptional regulator gadX
4104924..4106324    -   466 26250150    gadA    c3726   -   COG0076E    Glutamate decarboxylase alpha
4106535..4107932    -   465 26250151    yhjA    c3727   -   COG1858P    Probable cytochrome C peroxidase
4108337..4109986    +   549 26250152    treF    c3728   -   COG1626G    Probable cytoplasmic trehalase
4110037..4110639    -   200 26250153    yhjB    c3729   -   COG2197TK   Hypothetical transcriptional regulator yhjB
4111159..4112058    +   299 26250154    yhjC    c3730   -   COG0583K    Hypothetical transcriptional regulator yhjC
4112107..4113120    +   337 26250155    yhjD    c3731   -   COG1295S    Hypothetical protein yhjD
4113513..4114835    +   440 26250156    yhjE    c3732   -   -   Hypothetical metabolite transport protein yhjE
4115014..4117074    -   686 26250157    yhjG    c3733   -   COG2982M    Hypothetical protein yhjG
4117144..4117911    -   255 26250158    yhjH    c3734   -   -   Hypothetical protein yhjH
4118143..4119072    +   309 26250159    kdgK    c3735   -   COG0524G    2-dehydro-3-deoxygluconokinase
4119168..4120664    -   498 26250161    yhjJ    c3736   -   COG0612R    Protein yhjJ precursor
4120884..4122170    -   428 26250162    dctA    c3737   -   COG1301C    C4-dicarboxylate transport protein
4122353..4124341    -   662 26250163    yhjK    c3738   -   -   Protein yhjK
412381..413142  -   253 26246325    -   c0348   -   -   hypothetical protein
4124423..4127896    -   1157    26250164    yhjL    c3739   -   COG0457R    Cellulose synthase operon protein C
4127878..4128984    -   368 26250165    yhjM    c3740   -   -   Endoglucanase precursor
4128991..4131330    -   779 26250166    yhjN    c3741   -   -   Cyclic di-GMP binding protein precursor
4131341..4133959    -   872 26250167    yhjO    c3742   -   COG1215M    Cellulose synthase catalytic subunit [UDP-forming]
413296..414090  -   264 26246326    -   c0349   -   COG2197TK,COG2771K  hypothetical protein
4133956..4134708    -   250 26250168    yhjQ    c3743   -   COG1192D    Hypothetical protein yhjQ
4134720..4134908    -   62  26250169    yhjR    c3744   -   -   Hypothetical protein yhjR
4135193..4136752    +   519 26250170    yhjS    c3745   -   -   Hypothetical protein yhjS
4136749..4136940    +   63  26250171    yhjT    c3746   -   -   Hypothetical protein yhjT
4136964..4138616    +   550 26250172    yhjU    c3747   -   -   Hypothetical protein yhjU
4138702..4138809    -   35  26250173    -   c3748   -   -   hypothetical protein
4139185..4139292    -   35  *   -   c0245r  -   -   Hypothetical protein
4139768..4141039    +   423 26250176    yhjV    c3749   -   COG0814E    Hypothetical transport protein yhjV
4141069..4142073    -   334 26250177    dppF    c3750   -   COG4608E    Dipeptide transport ATP-binding protein dppF
4142070..4143053    -   327 26250178    dppD    c3751   -   COG0444EP   Dipeptide transport ATP-binding protein dppD
4143064..4143966    -   300 26250179    dppC    c3752   -   COG1173EP   Dipeptide transport system permease protein dppC
4143976..4144995    -   339 26250180    dppB    c3753   -   COG0601EP   Dipeptide transport system permease protein dppB
414420..414983  -   187 26246328    -   c0350   -   COG0582L    Type 1 fimbriae Regulatory protein fimB
4145302..4146909    -   535 26250183    dppA    c3754   -   COG0747E    Periplasmic dipeptide transport protein precursor
4147821..4149512    -   563 26250186    yhjW    c3755   -   COG2194R    Membrane-protein yhjW
4149836..4151044    -   402 26250187    yhjX    c3756   -   -   Hypothetical protein yhjX
4151273..4151971    -   232 26250188    yhjY    c3757   -   -   Hypothetical protein yhjY
4152129..4152692    +   187 26250189    tag c3758   -   -   DNA-3-methyladenine glycosylase I
4152689..4153129    +   146 26250190    yiaC    c3759   -   -   Hypothetical acetyltransferase yiaC
4153098..4155431    -   777 26250191    bisC    c3760   -   COG0243C    Biotin sulfoxide reductase
4155584..4156243    +   219 26250192    yiaD    c3761   -   COG2885M    Hypothetical lipoprotein yiaD precursor
4156347..4157321    +   324 26250194    yiaE    c3762   -   COG1052CHR  2-hydroxyacid dehydrogenase
4157371..4158081    -   236 26250195    yiaF    c3763   -   -   Hypothetical protein yiaF
4158515..4158805    +   96  26250197    -   c3764   -   COG2944K    Hypothetical protein yiaG
4159086..4159298    +   70  26250199    cspA    c3765   -   -   Cold shock protein cspA
4159486..4159698    -   70  *   -   c0246r  -   -   Putative membrane permeability altering protein HokA
4159961..4162030    -   689 26250200    glyS    c3766   -   COG0751J    glycyl-tRNA synthetase beta subunit
416069..417739  -   556 26246329    betA    c0351   -   COG2303E    choline dehydrogenase
4162040..4162951    -   303 26250201    glyQ    c3767   -   -   glycyl-tRNA synthetase alpha subunit
4163046..4163342    -   98  26250202    -   c3768   -   -   hypothetical protein
4163520..4164515    +   331 26250203    yiaH    c3769   -   COG3274S    Hypothetical protein yiaH
4164557..4164994    -   145 26250204    yiaA    c3770   -   COG4682S    Hypothetical protein yiaA
4165040..4165381    -   113 26250205    yiaB    c3771   -   COG4682S    Hypothetical protein yiaB
4165550..4167004    -   484 26250206    xylB    c3772   -   COG1070G    Xylulose kinase
4167076..4168398    -   440 26250207    xylA    c3773   -   COG2115G    xylose isomerase
4168764..4169756    +   330 26250208    xylF    c3774   -   COG4213G    D-xylose-binding periplasmic protein precursor
4169834..4171375    +   513 26250209    xylG    c3775   -   COG1129G    D-xylose transport ATP-binding protein xylG
4171353..4172534    +   393 26250210    xylH    c3776   -   COG4214G    Xylose transport system permease protein xylH
4172612..4173790    +   392 26250211    xylR    c3777   -   COG1609K    Xylose operon Regulatory protein
4173898..4174722    -   274 26250212    bax c3778   -   COG2992R    BAX protein
4175042..4177072    +   676 26250214    malS    c3779   -   -   periplasmic alpha-amylase precursor
4177250..4178503    +   417 26250215    avtA    c3780   -   COG3977E    valine--pyruvate transaminase
417753..419225  -   490 26246330    betB    c0352   -   COG1012C    Betaine aldehyde dehydrogenase
4178655..4179128    -   157 26250216    yiaI    c3781   -   COG1142C    Putative electron transport protein ysaA
4179230..4180042    -   270 26250217    yiaJ    c3782   -   COG1414K    Hypothetical transcriptional regulator yiaJ
4180279..4181277    +   332 26250218    yiaK    c3783   -   -   Hypothetical oxidoreductase yiaK
4181289..4181753    +   154 26250219    yiaL    c3784   -   -   Hypothetical protein yiaL
4181776..4182696    +   306 26250220    -   c3785   -   -   hypothetical protein
4182810..4183277    +   155 26250221    yiaM    c3786   -   COG3090G    Hypothetical protein yiaM
4183280..4184557    +   425 26250222    yiaN    c3787   -   COG1593G    Hypothetical protein yiaN
4184570..4185556    +   328 26250224    yiaO    c3788   -   COG1638G    Putative ABC transporter Periplasmic binding protein yiaO precursor
4185560..4187056    +   498 26250225    lyxK    c3789   -   COG1070G    Cryptic L-xylulose kinase
4187053..4187715    +   220 26250226    sgbH    c3790   -   COG0269G    Probable hexulose-6-phosphate synthase
4187708..4188568    +   286 26250227    sgbU    c3791   -   COG3623G    Putative hexulose-6-phosphate isomerase
4188562..4189257    +   231 26250228    sgbE    c3792   -   COG0235G    L-ribulose-5-phosphate 4-epimerase
4189304..4190842    -   512 26250230    aldB    c3793   -   COG1012C    Aldehyde dehydrogenase B
41901..43043    -   380 26245963    caiA    c0036   -   COG1960I    crotonobetainyl-CoA dehydrogenase
4190950..4192245    -   431 26250231    -   c3794   -   COG3177S    hypothetical protein
4192375..4193526    -   383 26250232    yiaY    c3795   -   COG1454C    Probable alcohol dehydrogenase
419239..419844  -   201 26246331    betI    c0353   -   COG1309K    transcriptional regulator BetI
4193717..4195561    -   614 26250233    selB    c3796   -   COG3276J    Selenocysteine-specific elongation factor
4195558..4196949    -   463 26250234    selA    c3797   -   COG1921E    selenocysteine synthase
4197047..4197655    -   202 26250235    yibF    c3798   -   COG0625O    Hypothetical GST-like protein yibF
4197726..4198862    -   378 26250236    yibH    c3799   -   COG1566V    Hypothetical protein yibH
4198865..4199227    -   120 26250237    yibI    c3800   -   -   Hypothetical protein yibI
419955..421988  +   677 26246332    betT    c0354   -   COG1292M    High-affinity choline transport protein
4199764..4201677    +   637 26250238    mtlA    c3801   -   COG2213G,COG4668G   PTS system, mannitol-specific IIABC component
4202097..4203245    +   382 26250239    mtlD    c3802   -   -   mannitol-1-phosphate 5-dehydrogenase
4203245..4203832    +   195 26250240    mtlR    c3803   -   -   Mannitol operon repressor
4203843..4204052    -   69  26250241    -   c3804   -   -   hypothetical protein
4204336..4204698    +   120 26250243    yibL    c3805   -   -   Hypothetical protein yibL
4205257..4205940    +   227 26250245    -   c3806   -   -   hypothetical protein
4205984..4211320    +   1778    26250246    -   c3807   -   COG5295UW   Putative adhesin
4211732..4213387    +   551 26250247    lldP    c3808   -   COG1620C    L-lactate permease
4213387..4214163    +   258 26250248    lldR    c3809   -   COG2186K    Putative L-lactate dehydrogenase operon Regulatory protein
4214160..4215350    +   396 26250249    lldD    c3810   -   COG1304C    L-lactate dehydrogenase
4215398..4215871    +   157 26250250    yibK    c3811   -   COG0219J    Hypothetical tRNA/rRNA methyltransferase yibK
4215926..4216747    -   273 26250251    cysE    c3812   -   COG1045E    Serine acetyltransferase
4216169..4216354    +   61  *   -   c0247r  -   -   Putative protein
4216827..4217846    -   339 26250252    gpsA    c3813   -   COG0240C    NAD(P)H-dependent glycerol-3-phosphate dehydrogenase
4217846..4218313    -   155 26250254    secB    c3814   -   COG1952U    export protein SecB
4218377..4218628    -   83  26250255    grxC    c3815   -   COG0695O    Glutaredoxin 3
4218769..4219200    -   143 26250258    yibN    c3816   -   COG0607P    Hypothetical protein yibN
4219445..4220989    +   514 26250260    yibO    c3817   -   COG0696G    phosphoglyceromutase
4221023..4222282    +   419 26250261    yibP    c3818   -   COG4942D    Hypothetical protein yibP
4222286..4223245    +   319 26250262    yibQ    c3819   -   -   Hypothetical protein yibQ precursor
4223232..4224263    -   343 26250263    yibD    c3820   -   COG0463M    Putative glycosyl transferase yibD
4224505..4225530    -   341 26250265    tdh c3821   -   COG1063ER   L-threonine 3-dehydrogenase
4225540..4226736    -   398 26250266    kbl c3822   -   COG0156H    2-amino-3-ketobutyrate coenzyme A ligase
4226950..4227882    +   310 26250267    rfaD    c3823   -   COG0451MG   ADP-L-glycero-D-manno-heptose-6-epimerase
4227892..4228938    +   348 26250268    rfaF    c3824   -   COG0859M    ADP-heptose--LPS heptosyltransferase II
422864..423952  +   362 26246333    -   c0355   -   COG2197TK   Hypothetical protein yahA
4228942..4229922    +   326 26250269    rfaC    c3825   -   COG0859M    Lipopolysaccharide heptosyltransferase-1
4229992..4230888    -   298 26250270    waaL    c3826   -   COG3307M    Lipid A-core, surface polymer ligase
4231291..4232274    -   327 26250271    waaV    c3827   -   COG0463M    Putative beta1,3-glucosyltransferase
4232356..4233384    -   342 26250272    waaW    c3828   -   COG1442M    UDP-galactose:(galactosyl) LPS alpha1,2-galactosyltransferase
4233410..4234102    -   230 26250273    rfaY    c3829   -   COG0661R    Lipopolysaccharide core biosynthesis protein rfaY
4234112..4235107    -   331 26250274    rfaJ    c3830   -   COG1442M    Lipopolysaccharide 1,2-glucosyltransferase
4235124..4236140    -   338 26250275    rfaI    c3831   -   COG1442M    Lipopolysaccharide 1,3-galactosyltransferase
4236156..4236953    -   265 26250276    rfaP    c3832   -   -   Lipopolysaccharide core biosynthesis protein rfaP
4236946..4238070    -   374 26250277    rfaG    c3833   -   COG0438M    Lipopolysaccharide core biosynthesis protein rfaG
4238067..4239125    -   352 26250278    rfaQ    c3834   -   COG0859M    Lipopolysaccharide core biosynthesis glycosyl transferase rfaQ
4239538..4240815    +   425 26250279    kdtA    c3835   -   COG1519M    3-deoxy-D-manno-octulosonic-acid transferase
423994..424926  -   310 26246334    yahB    c0356   -   COG0583K    Hypothetical transcriptional regulator yahB
4240823..4241302    +   159 26250280    kdtB    c3836   -   COG0669H    phosphopantetheine adenylyltransferase
4241341..4242150    -   269 26250281    mutM    c3837   -   COG0266L    formamidopyrimidine-DNA glycosylase
4242248..4242415    -   55  26250282    rpmG    c3838   -   COG0267J    50S ribosomal protein L33
4242436..4242672    -   78  26250283    rpmB    c3839   -   COG0227J    50S ribosomal protein L28
4242889..4243557    -   222 26250284    radC    c3840   -   COG2003L    DNA repair protein RadC
4243729..4244949    +   406 26250285    dfp c3841   -   COG0452H    phosphopantothenoylcysteine synthase/decarboxylase
4244930..4245385    +   151 26250286    dut c3842   -   -   deoxyuridine 5'-triphosphate nucleotidohydrolase
4245492..4246088    +   198 26250287    slmA    c3843   -   COG1309K    nucleoid occlusion protein
4246125..4246766    -   213 26250288    pyrE    c3844   -   COG0461F    orotate phosphoribosyltransferase
4246832..4247548    -   238 26250289    rph c3845   -   COG0689J    ribonuclease PH
4247675..4248538    +   287 26250290    yicC    c3846   -   COG1561S    Protein yicC
4248760..4249584    +   274 26250291    dinD    c3847   -   -   DNA-damage-inducible protein D
4249876..4250493    +   205 26250292    yicG    c3848   -   COG2860S    Hypothetical protein yicG
425018..425515  -   165 26246335    yahC    c0357   -   -   Hypothetical protein yahC
4250490..4252172    -   560 26250293    yicF    c3849   -   COG0272L    DNA ligase
4252430..4253053    +   207 26250295    gmk c3850   -   COG0194F    guanylate kinase
4253108..4253383    +   91  26250296    rpoZ    c3851   -   COG1758K    DNA-directed RNA polymerase omega subunit
4253402..4255510    +   702 26250297    spoT    c3852   -   COG0317TK   Guanosine-3',5'-bis(Diphosphate) 3'-pyrophosphohydrolase
4255517..4256206    +   229 26250298    spoU    c3853   -   COG0566J    tRNA (Guanosine-2'-O-)-methyltransferase
4256212..4258293    +   693 26250299    recG    c3854   -   COG1200LK   ATP-dependent DNA helicase recG
425773..426378  +   201 26246337    yahD    c0358   -   COG0666R    Hypothetical ANK-repeats protein yahD
4258327..4259532    -   401 26250300    gltS    c3855   -   COG0786E    Sodium/glutamate symport carrier protein
4259812..4261203    +   463 26250301    yicE    c3856   -   COG2233F    Putative purine permease yicE
4261324..4263033    +   569 26250302    yicH    c3857   -   -   Hypothetical protein yicH
4263077..4263757    -   226 26250303    -   c3858   -   COG3822R    hypothetical protein
4263738..4264670    -   310 26250304    -   c3859   -   COG1940KG   Hypothetical protein yajF
4264718..4265578    -   286 26250305    -   c3860   -   COG0191G    hypothetical protein
4265659..4266510    -   283 26250306    -   c3861   -   COG0191G    Putative aldolase
4266522..4267613    -   363 26250307    -   c3862   -   COG1299G    Putative PTS enzyme-ii fructose
426706..427281  +   191 26246338    yahE    c0359   -   -   Hypothetical protein yahE
4267638..4267952    -   104 26250308    -   c3863   -   -   PTS system, fructose-like-2 IIB component 1
4267970..4268440    -   156 26250309    -   c3864   -   COG1762GT   Putative phosphotransferase system (PTS), fructose-specific
4268467..4270020    -   517 26250310    -   c3865   -   COG3711K    Putative transcriptional Antiterminator
4270305..4272623    -   772 26250311    yicI    c3866   -   COG1501G    Putative family 31 glucosidase yicI
4272633..4274015    -   460 26250312    yicJ    c3867   -   COG2211G    Hypothetical symporter yicJ
427271..428818  +   515 26246339    -   c0360   -   COG0074C    Hypothetical protein yahF
4274702..4275886    +   394 26250313    intC    c3868   -   COG0582L    Putative prophage integrase
4276297..4277340    +   347 26250314    -   c3869   -   -   ShiA homolog
4277738..4278808    -   356 26250316    -   c3870   -   COG1609K    Putative transcriptional regulator
4279070..4280371    +   433 26250317    -   c3871   -   -   Hexuronate transporter
4280386..4281033    +   215 26250318    -   c3872   -   COG1501G    Putative glucosidase
4280996..4282768    +   590 26250319    -   c3873   -   COG1501G    Putative glucosidase
4283366..4283440    -   24  *   -   c0248r  -   -   Hypothetical protein
4283544..4283651    -   35  26250320    -   c3874   -   -   IS1 protein InsB
4283780..4284055    -   91  *   -   c0249r  -   -   IS element
4284198..4285697    -   499 26250322    -   c3875   -   COG0531E    Putative amino acid antiporter
4285772..4288141    -   789 26250323    -   c3876   -   COG1982E    hypothetical protein
428818..430314  +   498 *   -   c0044r  -   -   Putative protein, homologous to YahG
4288246..4289715    -   489 26250324    -   c3877   -   COG0531E    Putative antiporter
4289968..4290240    +   90  26250325    -   c3878   -   COG3677L    Insertion element IS1 1/2/3/5/6 protein insA
4290267..4290626    +   119 26250326    insB    c3879   -   COG1662L    Insertion element IS1 1/5/6 protein insB
4291279..4291626    +   115 26250327    -   c3880   -   COG0604CR   hypothetical protein
4291696..4292046    +   116 *   -   c0250r  -   -   transposase
4291966..4293117    -   383 26250328    insI    c3881   -   COG2826L    Transposase insI for insertion sequence element IS30B/C/D
4293074..4293121    -   15  *   -   c0251r  -   -   Transposase IS3/IS9 family protein
4293266..4294078    +   270 26250329    -   c3882   -   COG2801L    Transposase insF for insertion sequence IS3A/B/C/D/E/fA
4294097..4294258    -   53  *   -   c0252r  -   -   Hypothetical protein
4294099..4294284    +   61  26250330    -   c3883   -   -   hypothetical protein
4294419..4295747    +   442 26250331    -   c3884   -   -   hypothetical protein
4295755..4296330    +   191 26250332    -   c3885   -   -   hypothetical protein
4296883..4297608    -   241 26250333    -   c3886   -   COG0084L    hypothetical protein
4297605..4298909    -   434 26250334    -   c3887   -   COG0603R    hypothetical protein
4298906..4299658    -   250 26250335    -   c3888   -   -   hypothetical protein
4299658..4301061    -   467 26250336    -   c3889   -   COG4928R    hypothetical protein
4301574..4302509    -   311 *   -   c0253r  -   -   Putative uncharacterized protein
4303106..4303549    -   147 26250337    -   c3890   -   -   hypothetical protein
4303576..4304013    -   145 26250338    -   c3891   -   COG2831U    hypothetical protein
430382..430630  +   82  *   -   c0045r  -   -   Putative uncharacterized protein
4304850..4305083    -   77  26250341    -   c3892   -   -   hypothetical protein
4305179..4305610    -   143 26250343    -   c3893   -   -   hypothetical protein
4306029..4307147    +   372 26250344    -   c3894   -   COG1454C    Putative propanol dehydrogenase
430662..431612  +   316 26246340    -   c0361   -   COG0549E    carbamate kinase
4307287..4307973    +   228 26250345    -   c3895   -   -   Putative chormophorylate of CpcA
43074..44588    -   504 26245964    caiT    c0037   -   COG1292M    L-carnitine/gamma-butyrobetaine antiporter
4308028..4308786    +   252 26250346    -   c3896   -   COG4820E    Ethanolamine utilization protein eutJ
4308791..4309495    +   234 26250347    -   c3897   -   -   hypothetical protein
4309507..4309776    +   89  26250348    -   c3898   -   -   Ethanolamine utilization protein eutN
4309804..4310301    +   165 26250349    -   c3899   -   COG3193R    hypothetical protein
4310330..4311526    +   398 26250350    tdcD    c3900   -   COG0282C    acetate/propionate kinase
4311811..4312011    +   66  26250352    -   c3901   -   COG4577QC   hypothetical protein
4312116..4312901    +   261 26250353    -   c3902   -   -   Putative pduB protein
4312962..4314479    +   505 26250354    -   c3903   -   COG1012C    Ethanolamine utilization protein eutE
4314503..4314802    +   99  26250355    -   c3904   -   -   hypothetical protein
4314813..4315388    +   191 26250356    -   c3905   -   COG0693R    hypothetical protein
4315437..4317989    +   850 26250357    -   c3906   -   COG1882C    hypothetical protein
431622..433004  +   460 26246341    yahJ    c0362   -   COG0402FR   cytosine deaminase
4318098..4319015    +   305 26250358    -   c3907   -   COG1180O    Putative pyruvate formate-lyase 3 activating enzyme
4319152..4320057    +   301 26250359    -   c3908   -   -   hypothetical protein
4320546..4321082    +   178 26250360    -   c3909   -   COG3344L    Putative maturase-related protein
4321110..4321631    +   173 26250361    -   c3910   -   COG3344L    Putative maturase-related protein
4322214..4323443    +   409 26250365    -   c3911   -   COG2972T,COG4936TK  hypothetical protein
4323460..4324515    +   351 26250366    -   c3912   -   COG3437KT,COG4753T  hypothetical protein
4324644..4325795    +   383 26250367    -   c3913   -   COG0192H    S-adenosylmethionine synthetase
4325840..4326385    +   181 26250368    -   c3914   -   COG4577QC   hypothetical protein
4326878..4327087    -   69  26250369    -   c3915   -   -   hypothetical protein
4327162..4327725    -   187 26250370    -   c3916   -   COG1309K    hypothetical protein
4327831..4328895    -   354 26250371    -   c3917   -   COG0841V    hypothetical protein
4329079..4329369    +   96  26250372    -   c3918   -   COG2963L    Transposase insC for insertion element IS2A/D/F/H/I/K
4329644..4329877    -   77  26250376    -   c3919   -   COG3311K    hypothetical protein
4329946..4330521    -   191 26250377    -   c3920   -   -   hypothetical protein
4330868..4331599    -   243 26250378    -   c3921   -   -   hypothetical protein
4332035..4332148    -   37  *   -   c0254r  -   -   Hypothetical protein
4333119..4334249    -   376 26250381    -   c3922   -   -   hypothetical protein
433381..434430  +   349 26246343    yahK    c0363   -   COG1064R    Hypothetical zinc-type alcohol dehydrogenase-like protein yahK
4334434..4335318    +   294 26250384    -   c3923   -   COG3596R    hypothetical protein
4335521..4336201    +   226 26250386    -   c3924   -   COG2378K    Hypothetical transcriptional regulator yfjR
4336349..4337026    +   225 26250388    -   c3925   -   -   hypothetical protein
4337032..4337265    +   77  26250389    -   c3926   -   -   Hypothetical protein ykfF
4337355..4338173    +   272 26250390    -   c3927   -   -   Hypothetical protein yafZ
4338265..4338750    +   161 26250391    -   c3928   -   -   Hypothetical protein yfjX
4338765..4339241    +   158 26250393    -   c3929   -   COG2003L    Putative radC-like protein yeeS
4339304..4339525    +   73  26250394    -   c3930   -   -   Hypothetical protein yeeT
4339544..4339969    +   141 26250395    -   c3931   -   -   Hypothetical protein yeeU
4340059..4340436    +   125 26250396    -   c3932   -   -   Hypothetical protein yeeV
4340433..4340855    +   140 26250397    -   c3933   -   -   hypothetical protein
4340940..4341782    +   280 26250398    -   c3934   -   -   hypothetical protein
4342157..4342237    +   26  26250400    -   c3935   -   -   hypothetical protein
4342768..4342875    +   35  26250401    -   c3936   -   -   hypothetical protein
4343042..4343965    +   307 26250402    yicL    c3937   -   COG0697GER  Hypothetical transport protein yicL
4343969..4344787    -   272 26250403    nlpA    c3938   -   COG1464P    Lipoprotein-28 precursor
4345009..4345302    +   97  26250405    -   c3939   -   -   hypothetical protein
4345343..4346533    -   396 26250406    yicM    c3940   -   COG2814G    Hypothetical protein yicM
4346744..4347196    -   150 26250407    yicN    c3941   -   -   Hypothetical protein yicN
4347249..4348583    -   444 26250408    yicO    c3942   -   COG2252R    Hypothetical protein yicO
4348758..4350524    +   588 26250409    yicP    c3943   -   COG1001F    Probable adenine deaminase
4350571..4351962    -   463 26250410    uhpT    c3944   -   COG2271G    Hexose phosphate transport protein
435157..435201  +   14  *   -   c0046r  -   -   Hypothetical protein
4352100..4353419    -   439 26250411    uhpC    c3945   -   COG2271G    Regulatory protein uhpC
435312..435983  -   223 26246344    yahN    c0364   -   COG1280E    Hypothetical protein yahN
4353429..4354931    -   500 26250412    uhpB    c3946   -   COG3851T    Sensor protein uhpB
4354931..4355521    -   196 26250413    uhpA    c3947   -   COG2197TK   Transcriptional Regulatory protein uhpA
4355936..4356796    +   286 26250414    -   c3948   -   -   hypothetical protein
4356987..4357277    -   96  26250415    ilvN    c3949   -   COG0440E    acetolactate synthase small subunit
4357281..4358969    -   562 26250416    ilvB    c3950   -   COG0028EH   acetolactate synthase large subunit
4359075..4359173    -   32  26250417    ivbL    c4728   -   -   ilvB operon leader peptide
4359574..4360758    +   394 26250418    emrD    c3951   -   -   Multidrug resistance protein D
4360766..4361263    -   165 26250419    yidF    c3952   -   COG0641R    Hypothetical protein yidF
4361260..4361622    -   120 26250420    yidG    c3953   -   -   Hypothetical protein yidG
436133..436408  +   91  26246345    yahO    c0365   -   -   Hypothetical protein yahO precursor
4361612..4361959    -   115 26250421    yidH    c3954   -   COG2149S    Hypothetical protein yidH
4362019..4363512    -   497 26250422    yidJ    c3955   -   COG3119P    Putative sulfatase yidJ
4363509..4365224    -   571 26250423    yidK    c3956   -   COG4146R    Putative symporter yidK
436509..438095  -   528 26246346    prpR    c0366   -   COG1221KT,COG3829KT Propionate catabolism operon Regulatory protein
4365391..4366257    +   288 26250424    yidL    c3957   -   -   Hypothetical transcriptional regulator yidL
4366347..4368008    -   553 26250425    yidE    c3958   -   COG2985R    hypothetical protein
4368107..4368208    +   33  26250426    -   c3959   -   -   hypothetical protein
4368205..4368633    -   142 26250427    ibpB    c3960   -   COG0071O    16 kDa heat shock protein B
4368745..4369158    -   137 26250428    ibpA    c3961   -   COG0071O    16 kDa heat shock protein A
4369464..4369796    +   110 26250429    yidQ    c3962   -   -   Hypothetical protein yidQ precursor
4369798..4371012    -   404 26250430    yidR    c3963   -   COG0823U    Hypothetical protein yidR
4371113..4372213    +   366 26250432    yidS    c3964   -   COG0644C    Hypothetical protein yidS precursor
4372174..4373466    -   430 26250433    dgoT    c3965   -   -   D-galactonate transporter
4373586..4374734    -   382 *   -   c0255r  -   -   Bifunctional 2-oxo-3-deoxygalactonate,6-phosphate aldolase/galactonate dehydratase, dgoD
4374756..4375349    -   197 *   -   c0256r  -   -   Putative protein
4375333..4376211    -   292 26250434    dgoK    c3966   -   -   2-dehydro-3-deoxygalactonokinase
4376208..4376897    -   229 26250435    -   c3967   -   COG2186K    hypothetical protein
4377176..4377649    +   157 26250436    -   c3968   -   -   hypothetical protein
4377585..4377782    +   65  26250437    -   c3969   -   -   hypothetical protein
4377876..4378688    -   270 26250438    yidA    c3970   -   COG0561R    Hypothetical protein yidA
4378803..4379201    -   132 26250439    yidB    c3971   -   COG3753S    Hypothetical protein yidB
4379441..4381855    -   804 26250440    gyrB    c3972   -   COG0187L    DNA gyrase subunit B
4380278..4380658    +   126 *   -   c0257r  -   -   Putative uncharacterized protein
4381415..4381915    +   166 *   -   c0258r  -   -   Putative uncharacterized protein
4381884..4382957    -   357 26250441    recF    c3973   -   COG1195L    recombination protein F
4382957..4384057    -   366 26250442    dnaN    c3974   -   COG0592L    DNA polymerase III subunit beta
438334..439224  +   296 26246347    prpB    c0367   -   COG2513G    Probable methylisocitrate lyase
4384062..4384772    -   236 *   -   c0259r  -   -   Hypothetical chromosal protein
4384741..4385466    -   241 *   -   c0260r  -   -   Hypothetical chromosal protein
4386073..4386213    +   46  26250444    rpmH    c3975   -   COG0230J    50S ribosomal protein L34
4386230..4386589    +   119 26250445    rnpA    c3976   -   COG0594J    ribonuclease P
4386553..4386810    +   85  *   -   c0261r  -   -   UPF0161 protein yidD
4387809..4388459    +   216 26250446    yidC    c3977   -   COG0706U    inner membrane protein translocase component YidC
4388565..4389929    +   454 26250447    thdF    c3978   -   COG0486R    tRNA modification GTPase
4390171..4390245    +   24  26250448    tnaL    c4729   -   -   Tryptophanase leader peptide
4390466..4391881    +   471 26250449    tnaA    c3979   -   COG3033E    Tryptophanase
4391973..4393220    +   415 26250450    tnaB    c3980   -   COG0814E    Low affinity tryptophan permease
4393412..4394527    +   371 26250451    yidY    c3981   -   -   Hypothetical transport protein yidY
439384..440553  +   389 26246348    prpC    c0368   -   COG0372C    citrate synthase
4394502..4395461    +   319 26250452    yidZ    c3982   -   COG0583K    Hypothetical transcriptional regulator yidZ
4395618..4396367    +   249 26250453    yieE    c3983   -   COG2091H    Hypothetical protein yieE
4396389..4396955    +   188 26250454    yieF    c3984   -   COG0431R    Hypothetical protein yieF
4397009..4398346    -   445 26250455    yieG    c3985   -   COG2252R    Hypothetical protein yieG
4398513..4399178    +   221 26250456    yieH    c3986   -   COG0637R    Hypothetical protein yieH
4399245..4399718    +   157 26250457    yieI    c3987   -   -   Hypothetical protein yieI
4399800..4400522    -   240 26250458    yieK    c3988   -   COG0363G    hypothetical protein
4400537..4401706    -   389 26250459    yieL    c3989   -   COG2382P    Hypothetical protein yieL
4401733..4403349    -   538 26250460    -   c3990   -   -   Putative outer membrane protein yieC precursor
4403435..4404829    -   464 26250461    bglB    c3991   -   -   6-phospho-beta-glucosidase bglB
4404848..4406722    -   624 26250462    bglF    c3992   -   COG1263G    PTS system, beta-glucoside-specific IIABC component
440587..442038  +   483 26246349    prpD    c0369   -   -   2-methylcitrate dehydratase
4406856..4407716    -   286 26250464    bglG    c3993   -   COG3711K    Cryptic beta-glucoside bgl operon Antiterminator
4407978..4408703    -   241 26250466    phoU    c3994   -   COG0704P    Phosphate transport system protein phoU
4408718..4409491    -   257 26250467    pstB    c3995   -   COG1117P    Phosphate transport ATP-binding protein pstB
4409582..4410472    -   296 26250469    pstA    c3996   -   COG0581P    Phosphate transport system permease protein pstA
4410472..4411431    -   319 26250470    pstC    c3997   -   COG0573P    Phosphate transport system permease protein pstC
4411518..4412558    -   346 26250471    pstS    c3998   -   COG0226P    Phosphate-binding periplasmic protein precursor
4412872..4414701    -   609 26250472    glmS    c3999   -   COG0449M    D-fructose-6-phosphate amidotransferase
4414862..4416217    -   451 26250473    glmU    c4000   -   COG1207M    bifunctional N-acetylglucosamine-1-phosphate uridyltransferase/glucosamine-1-phosphate acetyltransferase
4416586..4417005    -   139 26250475    atpC    c4001   -   -   ATP synthase subunit epsilon
4417026..4418408    -   460 26250476    atpD    c4002   -   COG0055C    ATP synthase subunit B
4418435..4419298    -   287 26250477    atpG    c4003   -   COG0224C    ATP synthase subunit C
4419349..4420890    -   513 26250478    atpA    c4004   -   COG0056C    ATP synthase subunit A
442078..443964  +   628 26246350    prpE    c0370   -   COG0365I    Propionate--CoA ligase
4420903..4421436    -   177 26250480    atpH    c4005   -   COG0712C    ATP synthase subunit D
4421451..4421921    -   156 26250482    atpF    c4006   -   COG0711C    ATP synthase subunit B
4421983..4422222    -   79  26250483    atpE    c4007   -   COG0636C    ATP synthase subunit C
4422269..4423084    -   271 26250484    atpB    c4008   -   -   ATP synthase subunit A
4423093..4423473    -   126 26250485    atpI    c4009   -   COG3312C    ATP synthase subunit I
4424090..4424713    -   207 26250486    gidB    c4010   -   COG0357M    glucose-inhibited division protein B
4424777..4426666    -   629 26250487    gidA    c4011   -   COG0445D    glucose-inhibited division protein A
4427045..4427488    -   147 26250488    mioC    c4012   -   COG0716C    flavodoxin
4427578..4428036    -   152 26250489    asnC    c4013   -   COG1522K    Regulatory protein asnC
4428188..4429180    +   330 26250490    asnA    c4014   -   COG2502E    asparagine synthetase AsnA
4429185..4430636    -   483 26250491    yieM    c4015   -   COG2425R    Hypothetical protein yieM
4430630..4432126    -   498 26250492    yieN    c4016   -   COG0714R    Hypothetical protein yieN
4432349..4434217    +   622 26250493    kup c4017   -   COG3158P    Kup system potassium uptake protein
4434384..4434803    +   139 26250494    rbsD    c4018   -   COG1869G    High affinity ribose transport protein rbsD
4434811..4436316    +   501 26250495    rbsA    c4019   -   COG1129G    Ribose transport ATP-binding protein rbsA
4436321..4437286    +   321 26250496    rbsC    c4020   -   COG1172G    ribose high-affinity ABC transporter permease component
4437311..4438201    +   296 26250497    rbsB    c4021   -   COG1879G    D-ribose-binding periplasmic protein precursor
4438327..4439256    +   309 26250498    rbsK    c4022   -   COG0524G    Ribokinase
4439260..4440252    +   330 26250499    rbsR    c4023   -   COG1609K    Ribose operon repressor
4440218..4441645    -   475 26250500    yieO    c4024   -   -   Hypothetical transport protein yieO
4441668..4442360    -   230 26250501    yieP    c4025   -   COG2186K    Hypothetical transcriptional regulator yieP
444289..445548  +   419 26246351    codB    c0371   -   COG1457F    Cytosine permease
4445..5731  +   428 26245922    thrC    c0004   -   COG0498E    threonine synthase
4446589..4446831    -   80  *   -   c0262r  -   -   Putative protein
4447060..4447254    -   64  *   -   c0263r  -   -   Cell wall-associated hydrogenase protein
4448165..4449004    -   279 26250502    yifA    c4026   -   COG0583K    transcriptional regulator HdfR
4449123..4449461    +   112 26250503    yifE    c4027   -   -   Protein yifE
4449486..4450766    -   426 26250504    yifB    c4028   -   COG0606O    Hypothetical protein yifB
4450708..4451007    -   99  26250505    -   c4029   -   COG0606O    hypothetical protein
4451360..4451458    +   32  26250507    ilvL    c4730   -   -   ilvG operon leader peptide
4451598..4453244    +   548 26250508    ilvG    c4030   -   COG0028EH   acetolactate synthase II large subunit
4453241..4453504    +   87  26250509    ilvM    c4031   -   COG3978S    Acetolactate synthase isozyme II small subunit
4453524..4454453    +   309 26250510    ilvE    c4032   -   COG0115EH   branched-chain amino acid aminotransferase
4454518..4456368    +   616 26250511    ilvD    c4033   -   -   dihydroxy-acid dehydratase
445538..446821  +   427 26246352    codA    c0372   -   COG0402FR   cytosine deaminase
4456371..4457915    +   514 26250512    ilvA    c4034   -   COG1171E    threonine dehydratase
4457912..4458802    -   296 26250513    ilvY    c4035   -   COG0583K    Transcriptional activator protein ilvY
4458952..4460427    +   491 26250514    ilvC    c4036   -   COG0059EH   ketol-acid reductoisomerase
4460473..4460754    -   93  26250515    ppiC    c4037   -   COG0760O    Peptidyl-prolyl cis-trans isomerase C
4460841..4462862    +   673 26250516    rep c4038   -   COG0210L    ATP-dependent DNA helicase rep
4462909..4464393    -   494 26250517    gppA    c4039   -   COG0248FP   Guanosine-5'-triphosphate,3'-diphosphate pyrophosphatase
4464529..4465794    -   421 26250518    rhlB    c4040   -   COG0513LKJ  ATP-dependent RNA helicase
4465925..4466254    +   109 26250519    trxA    c4041   -   COG0526OC   thioredoxin
4466395..4466496    +   33  26250520    rhoL    c4731   -   -   Very hypothetical rho operon leader peptide
4466581..4467840    +   419 26250521    rho c4042   -   COG1158K    transcription termination factor Rho
4468080..4469183    +   367 26250523    rfe c4043   -   COG0472M    Undecaprenyl-phosphate alpha-N-acetylglucosaminyltransferase
4469195..4470241    +   348 26250524    wzzE    c4044   -   COG3765M    Lipopolysaccharide biosynthesis protein wzzE
446942..447553  -   203 26246353    lacA    c0373   -   COG0110R    Galactoside O-acetyltransferase
4470297..4471427    +   376 26250525    wecB    c4045   -   COG0381M    UDP-N-acetylglucosamine 2-epimerase
4471424..4472686    +   420 26250526    wecC    c4046   -   COG0677M    UDP-N-acetyl-D-mannosamine dehydrogenase
4472686..4473753    +   355 26250527    rffG    c4047   -   COG1088M    dTDP-glucose 4,6-dehydratase
4473772..4474653    +   293 26250528    rffH    c4048   -   COG1209M    Glucose-1-phosphate thymidylyltransferase
4474631..4475305    +   224 26250529    wecD    c4049   -   -   Lipopolysaccharide biosynthesis protein rffC
4475310..4476440    +   376 26250530    wecE    c4050   -   COG0399M    Lipopolysaccharide biosynthesis protein rffA
447619..448872  -   417 26246354    lacY    c0374   -   -   Lactose permease
4476448..4477692    +   414 26250532    wzxE    c4051   -   -   WzxE protein
4477689..4478768    +   359 26250533    -   c4052   -   -   4-alpha-L-fucosyltransferase
4478765..4480117    +   450 26250534    wecF    c4053   -   -   putative enterobacterial common antigen polymerase
4480120..4480860    +   246 26250535    wecG    c4054   -   COG1922M    putative UDP-N-acetyl-D-mannosaminuronic acid transferase
4481051..4482436    +   461 26250536    yifK    c4055   -   COG1113E    Probable transport protein yifK
4482875..4483018    -   47  *   -   c0264r  -   -   Hypothetical protein
4483122..4484357    +   411 26250537    aslB    c4056   -   COG0641R    Putative arylsulfatase Regulatory protein
4484515..4486170    -   551 26250538    aslA    c4057   -   COG3119P    Arylsulfatase
4486850..4488046    -   398 26250540    hemY    c4058   -   COG3071H    HemY protein
4488049..4489266    -   405 26250541    hemX    c4059   -   COG2959H    Putative uroporphyrin-III C-methyltransferase
448924..451998  -   1024    26246355    lacZ    c0375   -   COG3250G    Beta-galactosidase
4489288..4490028    -   246 26250542    hemD    c4060   -   COG1587H    uroporphyrinogen-III synthetase
4490025..4490966    -   313 26250543    hemC    c4061   -   -   porphobilinogen deaminase
4491353..4493899    +   848 26250544    cyaA    c4062   -   -   adenylate cyclase
4493939..4494259    -   106 26250545    cyaY    c4063   -   -   frataxin-like protein
4494050..4494145    +   31  *   -   c0265r  -   -   Hypothetical protein
4494307..4495626    -   439 26250546    -   c4064   -   -   hypothetical protein
4495623..4497092    -   489 26250547    -   c4065   -   -   hypothetical protein
4497281..4497484    +   67  26250548    -   c4066   -   COG5567N    hypothetical protein
4497521..4498345    +   274 26250549    dapF    c4067   -   COG0253E    diaminopimelate epimerase
4498342..4499049    +   235 26250550    yigA    c4068   -   -   Hypothetical protein yigA
4499046..4499942    +   298 26250551    xerC    c4069   -   COG4973L    tyrosine recombinase
4499942..4500658    +   238 26250552    yigB    c4070   -   COG1011R    Hypothetical protein yigB
4500742..4502904    +   720 26250553    uvrD    c4071   -   COG0210L    DNA helicase II
4502959..4503861    -   300 26250554    -   c4072   -   -   hypothetical protein
4503944..4504708    -   254 26250555    -   c4073   -   COG3698S    hypothetical protein
4505078..4506028    +   316 26250556    corA    c4074   -   COG0598P    Magnesium and cobalt transport protein corA
4506064..4506561    -   165 26250557    -   c4075   -   -   hypothetical protein
45061..45831    +   256 26245965    fixA    c0038   -   COG2086C    putative electron transfer flavoprotein subunit beta
4506558..4507406    -   282 26250558    -   c4076   -   -   hypothetical protein
4507717..4508607    -   296 26250559    rarD    c4077   -   COG2962R    Protein rarD
4508659..4509126    -   155 26250560    yigI    c4078   -   COG2050Q    Hypothetical protein yigI
4509290..4510159    +   289 26250561    pldA    c4079   -   -   Phospholipase A1 precursor
4510284..4512113    +   609 26250563    recQ    c4080   -   COG0514L    ATP-dependent DNA helicase recQ
4512177..4512797    +   206 26250564    -   c4081   -   COG1280E    hypothetical protein
4512858..4513478    -   206 26250565    yigK    c4082   -   COG1280E    Homoserine/homoserine lactone efflux protein
4513589..4514611    +   340 26250566    pldB    c4083   -   COG2267I    Lysophospholipase L2
4514619..4515419    +   266 26250567    -   c4084   -   COG0561R    Hypothetical protein yigL
4515495..4516394    +   299 26250568    yigM    c4085   -   COG0697GER  Hypothetical membrane protein yigM
4516282..4517235    -   317 26250569    metR    c4086   -   COG0583K    Transcriptional activator protein metR
4517353..4519614    +   753 26250570    metE    c4087   -   COG0620E    5-methyltetrahydropteroyltriglutamate--homocysteine methyltransferase
4519783..4520028    -   81  26250572    -   c4088   -   -   hypothetical protein
4520103..4520360    -   85  26250573    -   c4089   -   -   hypothetical protein
4520357..4520770    -   137 26250574    -   c4090   -   -   hypothetical protein
4521197..4521490    -   97  *   -   c0266r  -   -   Putative uncharacterized protein
452122..453204  -   360 26246356    -   c0376   -   -   LacI protein
4521975..4522532    +   185 26250576    -   c4091   -   COG0794M    hypothetical protein
4522574..4524082    +   502 26250577    -   c4092   -   COG1263G    PTS system, glucose-specific IIBC component
452265..452504  -   79  *   -   c0047r  -   -   Hypothetical protein
4524133..4526130    +   665 26250578    -   c4093   -   COG0021G    transketolase
4526160..4527005    -   281 26250579    -   c4094   -   COG1737K    hypothetical protein
4527206..4528111    -   301 26250580    -   c4095   -   COG0583K    hypothetical protein
4528189..4529412    -   407 26250581    -   c4096   -   COG1457F    Putative permease
4529438..4529827    -   129 26250582    -   c4097   -   -   hypothetical protein
4529844..4530800    -   318 26250583    -   c4098   -   COG0549E    carbamate kinase
453..911    +   152 26245919    -   c0001   -   COG1943L    hypothetical protein
4530793..4532217    -   474 26250584    -   c4099   -   -   Hypothetical protein yahG
4532214..4533773    -   519 26250586    -   c4100   -   COG0074C    Hypothetical protein yahF
4533868..4534728    -   286 26250587    -   c4101   -   -   hypothetical protein
453406..453945  +   179 26246357    yaiL    c0377   -   -   Hypothetical protein yaiL
4534734..4535402    -   222 26250588    -   c4102   -   COG1335Q    hypothetical protein
4535533..4535628    +   31  *   -   c0267r  -   -   Hypothetical protein
4535659..4536468    -   269 26250590    -   c4103   -   COG0412Q    Putative carboxymethylenebutenolidase
4536730..4537494    +   254 26250592    udp c4104   -   COG2820F    Uridine phosphorylase
4537529..4539019    -   496 26250593    -   c4105   -   COG3333S    hypothetical protein
4539032..4539538    -   168 26250594    -   c4106   -   -   hypothetical protein
4539555..4540529    -   324 26250595    -   c4107   -   COG3181S    hypothetical protein
4540554..4541183    -   209 26250596    -   c4108   -   COG0800G    keto-hydroxyglutarate-aldolase/keto-deoxy-phosphogluconate aldolase
4541173..4542177    -   334 26250597    -   c4109   -   -   hypothetical protein
454173..455006  -   277 26246359    yaiM    c0378   -   COG0627R    Hypothetical protein yaiM
4542201..4542968    -   255 26250598    -   c4110   -   COG1414K    Putative transcriptional regulator
4543185..4544612    +   475 26250600    yigN    c4111   -   COG1322S    DNA recombination protein rmuC
4544707..4545462    +   251 26250601    ubiE    c4112   -   COG2226H    ubiquinone/menaquinone biosynthesis methyltransferase
4545476..4546081    +   201 26250602    yigP    c4113   -   -   Hypothetical protein yigP
4546078..4547718    +   546 26250603    yigR    c4114   -   COG0661R    putative ubiquinone biosynthesis protein UbiB
4547797..4548066    +   89  26250604    tatA    c4115   -   COG1826U    twin argininte translocase protein A
4548070..4548585    +   171 26250605    -   c4116   -   COG1826U    sec-independent translocase
4548588..4549364    +   258 26250606    yigU    c4117   -   -   Sec-independent protein translocase protein tatC
4549406..4550188    +   260 26250607    yigW    c4118   -   COG0084L    hypothetical protein
4550185..4550673    -   162 26250608    rfaH    c4119   -   COG0250K    transcriptional activator RfaH
4550840..4552333    +   497 26250609    yigC    c4120   -   -   3-octaprenyl-4-hydroxybenzoate carboxy-lyase
455099..456208  -   369 26246360    adhC    c0379   -   COG1062C    Alcohol dehydrogenase class III
4552379..4553080    +   233 26250610    ubiB    c4121   -   COG0543HC   NAD(P)H-flavin reductase
4553272..4554435    -   387 26250611    fadA    c4122   -   COG0183I    acetyl-CoA acetyltransferase
4554445..4556634    -   729 26250612    fadB    c4123   -   COG1024I,COG1250I   3-hydroxyacyl-CoA dehydrogenase
4556824..4558155    +   443 26250613    pepQ    c4124   -   COG0006E    Xaa-Pro dipeptidase
4558155..4558769    +   204 26250614    yigZ    c4125   -   COG1739S    Hypothetical protein yigZ
4558808..4560259    +   483 26250615    trkH    c4126   -   COG0168P    Trk system potassium uptake protein trkH
4560271..4560816    +   181 26250616    hemG    c4127   -   COG4635CH   Protoporphyrinogen oxidase
456243..456518  -   91  26246361    yaiN    c0380   -   COG1937S    Hypothetical protein yaiN
4564910..4565029    +   39  *   -   c0268r  -   -   Hypothetical protein
4565026..4565268    -   80  *   -   c0269r  -   -   Putative protein
4565497..4565691    -   64  *   -   c0270r  -   -   Cell wall-associated hydrogenase protein
4566397..4566924    -   175 26250617    mobB    c4128   -   COG1763H    Molybdopterin-guanine dinucleotide biosynthesis protein B
4566906..4567490    -   194 26250618    mobA    c4129   -   COG0746H    molybdopterin-guanine dinucleotide biosynthesis protein A
456705..457478  -   257 26246362    -   c0381   -   -   Hypothetical protein yaiO
4567560..4567829    +   89  26250619    yihD    c4130   -   -   Protein yihD
4567906..4568892    +   328 26250620    yihE    c4131   -   COG2334R    Hypothetical protein yihE
4568909..4569535    +   208 26250621    dsbA    c4132   -   -   Thiol:disulfide interchange protein dsbA precursor
4569690..4571120    +   476 26250623    yihF    c4133   -   COG5339S    Hypothetical protein yihF
4571161..4572066    -   301 26250624    yihG    c4134   -   COG0204I    Hypothetical protein yihG
4572213..4572398    -   61  26250625    -   c4135   -   -   hypothetical protein
4572457..4573236    +   259 *   -   c0271r  -   -   Putative protein
4573149..4575242    +   697 *   -   c0272r  -   -   Conservative protein
457480..458172  -   230 26246363    -   c0382   -   COG1208MJ,COG0110R  Putative transferase
4575624..4576256    -   210 26250627    yihA    c4136   -   COG0218R    GTP-binding protein
4576838..4577347    +   169 26250630    yihI    c4137   -   -   hypothetical protein
4577536..4578909    +   457 26250631    hemN    c4138   -   COG0635H    coproporphyrinogen III oxidase
4579364..4580773    -   469 26250632    glnG    c4139   -   COG2204T    Nitrogen regulation protein NR(I)
458039..459235  -   398 26246364    -   c0383   -   COG1215M    Hypothetical protein yaiP
4580785..4581834    -   349 26250633    glnL    c4140   -   COG3852T    Nitrogen regulation protein NR(II)
4582008..4583417    -   469 26250634    glnA    c4141   -   -   glutamine synthetase
4583790..4585613    +   607 26250635    yihK    c4142   -   COG1217T    GTP-binding protein typA/BipA
45846..46280    +   144 *   -   c0006r  -   -   Homologue to protein FixB
4585831..4586541    +   236 26250636    yihL    c4143   -   COG2188K    Hypothetical transcriptional regulator yihL
4586549..4587529    +   326 26250637    yihM    c4144   -   COG1082G    Hypothetical protein yihM
4587631..4588896    +   421 26250638    yihN    c4145   -   -   Hypothetical protein yihN
4588956..4589744    -   262 26250639    yihW    c4146   -   COG1349KG   Hypothetical transcriptional regulator yihW
4589784..4590680    -   298 26250640    yihV    c4147   -   COG0524G    Hypothetical sugar kinase yihV
4590853..4591731    +   292 26250641    yihU    c4148   -   COG2084I    Hypothetical oxidoreductase yihU
4591756..4592643    +   295 26250642    yihT    c4149   -   COG3684G    Hypothetical protein yihT
459245..459916  -   223 26246365    -   c0384   -   COG2120S    hypothetical protein
4592676..4593686    +   336 26250643    -   c4150   -   COG1063ER   Putative dehydrogenase
4593756..4595189    +   477 26250644    -   c4151   -   -   hypothetical protein
4595288..4596637    +   449 26250645    -   c4152   -   -   Shikimate transporter
4596627..4597514    +   295 26250646    -   c4153   -   COG2017G    hypothetical protein
4597655..4598254    +   199 26250647    yihX    c4154   -   COG1011R    phosphatase
4598248..4599120    +   290 26250648    rbn c4155   -   COG1295S    ribonuclease BN
4599117..4599554    +   145 26250649    yihZ    c4156   -   -   D-tyrosyl-tRNA deacylase
4599599..4600540    +   313 26250650    yiiD    c4157   -   -   Hypothetical protein yiiD
4600604..4601512    -   302 26250651    -   c4158   -   COG0657I    Putative lipase
4602054..4602344    +   96  26250653    -   c4159   -   COG2944K    hypothetical protein
4602703..4602981    +   92  26250654    -   c4160   -   -   hypothetical protein
4603377..4603595    +   72  26250655    yiiE    c4161   -   -   Hypothetical protein yiiE
4603811..4604740    -   309 26250656    fdhE    c4162   -   -   formate dehydrogenase accessory protein FdhE
4604737..4605372    -   211 26250657    fdoI    c4163   -   COG2864C    Formate dehydrogenase
460524..461486  +   320 26246367    tauA    c0385   -   COG4521P    Taurine-binding periplasmic protein precursor
4605369..4606271    -   300 26250658    fdoH    c4164   -   COG0437C    Formate dehydrogenase-O beta subunit
4606284..4608698    -   804 26250659    fdoG    c4165   -   COG0243C    Formate dehydrogenase-O, major subunit
4608747..4609334    -   195 *   -   c0273r  -   -   Formate dehydrogenase-O, major subunit
4609528..4610361    +   277 26250661    fdhD    c4166   -   -   formate dehydrogenase accessory protein
4610449..4611003    +   184 26250662    -   c4167   -   -   hypothetical protein
4611357..4612730    +   457 26250663    -   c4168   -   -   Putative glycoporin
4612771..4613085    -   104 26250664    yiiL    c4169   -   -   Hypothetical protein yiiL
4613095..4613919    -   274 26250665    rhaD    c4170   -   COG0235G    rhamnulose-1-phosphate aldolase
4614380..4615639    -   419 26250666    rhaA    c4171   -   -   L-rhamnose isomerase
461499..462266  +   255 26246368    tauB    c0386   -   COG4525P    Taurine transport ATP-binding protein tauB
4615636..4617105    -   489 26250667    rhaB    c4172   -   COG1070G    Rhamnulokinase
4617393..4618229    +   278 26250669    rhaS    c4173   -   -   L-rhamnose operon Regulatory protein rhaS
4618192..4619151    +   319 26250670    rhaR    c4174   -   -   L-rhamnose operon transcriptional activator rhaR
4619148..4620182    -   344 26250671    rhaT    c4175   -   -   L-rhamnose-proton symport
4620468..4621088    +   206 26250673    sodA    c4176   -   COG0605P    Superoxide dismutase [Mn]
4621348..4622331    +   327 26250675    kdgT    c4177   -   -   2-keto-3-deoxygluconate permease
4622480..4623154    +   224 26250676    yiiM    c4178   -   -   Hypothetical protein yiiM
462263..463090  +   275 26246370    tauC    c0387   -   COG0600P    Taurine transport system permease protein tauC
4623260..4624633    -   457 26250677    cpxA    c4179   -   COG0642T    two-component sensor protein
4624630..4625328    -   232 26250678    cpxR    c4180   -   COG0745TK   Transcriptional Regulatory protein cpxR
4625478..4625978    +   166 26250679    cpxP    c4181   -   COG3678UNTP hypothetical protein
4626127..4627029    +   300 26250680    fieF    c4182   -   COG0053P    ferrous iron efflux protein F
4627210..4628172    +   320 26250681    pfkA    c4183   -   COG0205G    6-phosphofructokinase
4628492..4629481    +   329 26250683    sbp c4184   -   COG1613P    Sulfate-binding protein precursor
4629588..4630343    +   251 26250684    cdh c4185   -   -   CDP-diacylglycerol pyrophosphatase
4630398..4631165    -   255 26250685    tpiA    c4186   -   COG0149G    triosephosphate isomerase
463087..463938  +   283 26246371    tauD    c0388   -   COG2175Q    Alpha-ketoglutarate-dependent taurine dioxygenase
4631273..4631872    -   199 26250686    yiiQ    c4187   -   -   Hypothetical protein yiiQ precursor
4631973..4632413    +   146 26250687    yiiR    c4188   -   COG3152S    Hypothetical protein yiiR
4632625..4632924    +   99  26250688    yiiS    c4189   -   -   Hypothetical protein yiiS
4632951..4633379    +   142 26250689    yiiT    c4190   -   COG0589T    Hypothetical protein yiiT
4633384..4634130    -   248 26250690    fpr c4191   -   COG1018C    Ferredoxin--NADP reductase
4634227..4635237    -   336 26250691    glpX    c4192   -   -   fructose 1,6-bisphosphatase II
46346..46786    +   146 *   -   c0007r  -   -   Homologue to protein FixB
4635408..4636916    -   502 26250692    glpK    c4193   -   COG0554C    glycerol kinase
4636939..4637784    -   281 26250693    glpF    c4194   -   -   Glycerol uptake facilitator protein
4638215..4638454    +   79  26250694    yiiU    c4195   -   COG3074S    Hypothetical protein yiiU
4638539..4639024    -   161 26250695    menG    c4196   -   -   ribonuclease activity regulator protein RraA
4639117..4640043    -   308 26250697    menA    c4197   -   COG1575H    1,4-dihydroxy-2-naphthoate octaprenyltransferase,
463978..464952  -   324 26246372    hemB    c0389   -   -   delta-aminolevulinic acid dehydratase
4640110..4641441    -   443 26250698    hslU    c4198   -   COG1220O    ATP-dependent protease ATP-binding subunit
4641451..4641981    -   176 26250699    hslV    c4199   -   COG5405O    ATP-dependent protease peptidase subunit
4642074..4643033    -   319 26250700    ftsN    c4200   -   COG3087D    Cell division protein ftsN
4643125..4644150    -   341 26250701    cytR    c4201   -   COG1609K    Transcriptional repressor cytR
4644306..4646504    -   732 26250702    priA    c4202   -   COG1198L    primosome assembly protein PriA
4646707..4646919    +   70  *   -   c0274r  -   -   50S ribosomal protein L31
4646980..4647588    -   202 26250704    yiiX    c4203   -   -   Hypothetical protein yiiX precursor
4647648..4647965    -   105 26250705    metJ    c4204   -   -   transcriptional repressor protein MetJ
4648242..4649402    +   386 26250706    metB    c4205   -   COG0626E    cystathionine gamma-synthase
4649405..4651837    +   810 26250707    metL    c4206   -   COG0527E,COG0460E   bifunctional aspartate kinase II/homoserine dehydrogenase II
4652055..4652915    -   286 26250708    -   c4207   -   COG3248M    Nucleoside-specific channel-forming protein tsx precursor
4652992..4654611    -   539 26250709    -   c4208   -   COG0737F    hypothetical protein
4654652..4656202    -   516 26250710    -   c4209   -   COG0737F    hypothetical protein
465478..468465  +   995 26246373    -   c0390   -   COG3468MU   Putative structural protein
4656435..4657028    -   197 26250711    -   c4210   -   -   hypothetical protein
4657692..4659245    +   517 26250712    -   c4211   -   COG0737F    hypothetical protein
4659627..4660517    +   296 26250713    metF    c4212   -   COG0685E    5,10-methylenetetrahydrofolate reductase
4660846..4663026    +   726 26250714    katG    c4213   -   COG0376P    Peroxidase/catalase HPI
4663120..4664025    +   301 26250715    yijE    c4214   -   COG0697GER  Hypothetical transport protein yijE
4664052..4664669    -   205 26250716    yijF    c4215   -   -   Hypothetical protein yijF precursor
4664945..4666048    -   367 26250718    gldA    c4216   -   COG0371C    glycerol dehydrogenase
4666059..4666721    -   220 26250719    talC    c4217   -   -   fructose-6-phosphate aldolase
4666733..4669234    -   833 26250720    ptsA    c4218   -   COG1080G,COG1762GT,COG1925G Phosphoenolpyruvate-protein phosphotransferase ptsA
4669543..4670622    +   359 26250721    frwC    c4219   -   COG1299G    PTS system, fructose-like-2 IIC component
4670637..4670957    +   106 26250722    frwB    c4220   -   -   PTS system, fructose-like-2 IIB component 1
4671008..4673305    +   765 26250724    pflD    c4221   -   COG1882C    Formate acetyltransferase 2
4673271..4674149    +   292 26250725    pflC    c4222   -   COG1180O    Pyruvate formate-lyase 2 activating enzyme
4674151..4674492    +   113 26250726    frwD    c4223   -   -   PTS system, fructose-like-2 IIB component 2
4674479..4675330    -   283 26250727    yijO    c4224   -   -   Hypothetical transcriptional regulator yijO
4675556..4677289    -   577 26250728    yijP    c4225   -   COG2194R    Protein yijP
4677472..4680123    -   883 26250729    ppc c4226   -   COG2352C    phosphoenolpyruvate carboxylase
4680425..4681615    -   396 26250730    argE    c4227   -   COG0624E    acetylornithine deacetylase
46809..48095    +   428 26245966    fixC    c0039   -   COG0644C    FixC protein
4681730..4682734    +   334 26250731    argC    c4228   -   COG0002E    N-acetyl-gamma-glutamyl-phosphate reductase
4682745..4683518    +   257 26250732    argB    c4229   -   COG0548E    acetylglutamate kinase
4683579..4684952    +   457 26250733    argH    c4230   -   COG0165E    argininosuccinate lyase
4685450..4686664    +   404 26250734    -   c4231   -   COG4948MR   Starvation sensing protein rspA
468551..469174  +   207 26246374    yaiV    c0391   -   -   Hypothetical protein yaiV
4686731..4688014    +   427 26250735    yjiZ    c4232   -   -   Hypothetical transport protein yjjL
4688266..4689183    +   305 26250736    oxyR    c4233   -   COG0583K    Hydrogen peroxide-inducible genes activator
4689166..4690566    -   466 26250737    udhA    c4234   -   COG1249C    soluble pyridine nucleotide transhydrogenase
4690896..4692062    +   388 26250738    -   c4235   -   COG1473R    Putative hippuricase
469175..470332  -   385 26246375    yaiH    c0392   -   COG1680V    Penicillin-binding protein ampH
4692105..4693421    +   438 26250739    -   c4236   -   -   Putative citrate permease
4693471..4694175    +   234 26250740    yijC    c4237   -   COG1309K    Hypothetical protein yijC
4694175..4694534    +   119 26250741    yijD    c4238   -   -   Hypothetical protein yijD
4694574..4695674    -   366 26250742    trmA    c4239   -   COG2265J    tRNA (uracil-5-)-methyltransferase
4696043..4697887    +   614 26250743    btuB    c4240   -   COG4206H    Vitamin B12 receptor precursor
4697832..4698689    +   285 26250744    murI    c4241   -   COG0796M    glutamate racemase
4702788..4702907    +   39  *   -   c0275r  -   -   Hypothetical protein
4702917..4703144    -   75  *   -   c0276r  -   -   Putative uncharacterized protein
4703373..4703567    -   64  *   -   c0277r  -   -   Cell wall-associated hydrogenase protein
4704305..4705333    +   342 26250745    murB    c4242   -   COG0812M    UDP-N-acetylenolpyruvoylglucosamine reductase
4705345..4706295    +   316 26250746    birA    c4243   -   COG0340H,COG1654K   biotin--protein ligase
4706324..4707250    -   308 26250747    coaA    c4244   -   COG1072H    pantothenate kinase
470684..471904  +   406 26246377    sbmA    c0393   -   COG1133I    SbmA protein
4708192..4709376    +   394 26250749    tuf c4245   -   COG0050J    elongation factor Tu
4709606..4709989    +   127 26250750    secE    c4246   -   COG0690U    translocase
4709991..4710536    +   181 26250751    nusG    c4247   -   COG0250K    transcription antitermination protein NusG
4710695..4711123    +   142 26250753    rplK    c4248   -   -   50S ribosomal protein L11
4711127..4711831    +   234 26250754    rplA    c4249   -   -   50S ribosomal protein L1
4712123..4712620    +   165 26250755    rplJ    c4250   -   COG0244J    50S ribosomal protein L10
4712687..4713052    +   121 26250757    rplL    c4251   -   COG0222J    50S ribosomal protein L7/L12
4713372..4717400    +   1342    26250758    rpoB    c4252   -   COG0085K    DNA-directed RNA polymerase beta subunit
4717477..4721700    +   1407    26250759    rpoC    c4253   -   COG0086K    DNA-directed RNA polymerase beta' subunit
471917..473011  +   364 26246378    yaiW    c0394   -   -   Hypothetical protein yaiW
4721942..4723075    -   377 26250760    thiH    c4254   -   COG1060HR   thiamine biosynthesis protein ThiH
4723072..4723842    -   256 26250761    thiG    c4255   -   COG2022H    thiazole synthase
4723844..4724044    -   66  26250762    thiS    c4256   -   COG2104H    sulfur carrier protein ThiS
4724028..4724783    -   251 26250763    thiF    c4257   -   COG0476H    thiamine biosynthesis protein ThiF
4724776..4725411    -   211 26250764    thiE    c4258   -   COG0352H    thiamine-phosphate pyrophosphorylase
4725411..4727306    -   631 26250765    thiC    c4259   -   -   thiamine biosynthesis protein ThiC
4727539..4728015    -   158 26250766    yjaE    c4260   -   -   Regulator of sigma D
4728110..4728883    +   257 26250767    nudC    c4261   -   COG2816L    NADH pyrophosphatase
4728923..4729987    +   354 26250768    hemE    c4262   -   COG0407H    uroporphyrinogen decarboxylase
4729997..4730668    +   223 26250769    nfi c4263   -   COG1515L    Endonuclease V
473070..473378  -   102 26246379    yaiY    c0395   -   -   Hypothetical protein yaiY
4730711..4731301    +   196 26250770    yjaG    c4264   -   -   Hypothetical protein yjaG
4731488..4731760    +   90  26250771    hupA    c4265   -   -   DNA-binding protein HU-alpha
4731773..4732468    +   231 26250772    yjaH    c4266   -   -   Hypothetical protein yjaH
4732470..4732889    -   139 26250773    yjaI    c4267   -   COG3678UNTP Zinc resistance-associated protein precursor
4733136..4734503    +   455 26250775    hydH    c4268   -   COG0642T    Sensor protein zraS
4734500..4735825    +   441 26250776    hydG    c4269   -   COG2204T    Transcriptional Regulatory protein zraR
4735822..4737111    -   429 26250777    purD    c4270   -   COG0151F    phosphoribosylamine--glycine ligase
473638..473850  +   70  26246381    yaiZ    c0396   -   -   Hypothetical protein yaiZ
4737123..4738712    -   529 26250778    purH    c4271   -   -   bifunctional phosphoribosylaminoimidazolecarboxamide formyltransferase/IMP cyclohydrolase
473874..474968  -   364 26246382    ddl c0397   -   COG1181M    D-alanylalanine synthetase
4742961..4743080    +   39  *   -   c0278r  -   -   Hypothetical protein
4743077..4743319    -   80  *   -   c0279r  -   -   Putative uncharacterized protein
4743548..4743742    -   64  *   -   c0280r  -   -   Cell wall-associated dehydrogenase protein
4744420..4744803    +   127 26250780    yjaA    c4272   -   -   Hypothetical protein yjaA
4744867..4745310    -   147 26250781    yjaB    c4273   -   -   Hypothetical acetyltransferase yjaB
4745467..4746396    +   309 26250782    metA    c4274   -   COG1897E    homoserine O-succinyltransferase
4746665..4748266    +   533 26250783    aceB    c4275   -   COG2225C    malate synthase
4748296..4749600    +   434 26250784    aceA    c4276   -   COG2224C    isocitrate lyase
4749816..4751540    +   574 26250786    aceK    c4277   -   -   bifunctional isocitrate dehydrogenase kinase/phosphatase protein
4751557..4752381    -   274 26250787    iclR    c4278   -   COG1414K    Acetate operon repressor
4752581..4756264    +   1227    26250788    metH    c4279   -   COG1410E,COG0646E   B12-dependent methionine synthase
475431..475691  +   86  26246384    yaiB    c0398   -   -   Hypothetical protein yaiB
4756324..4756644    +   106 26250789    -   c4280   -   -   hypothetical protein
4756687..4757136    +   149 26250790    -   c4281   -   -   hypothetical protein
4757307..4758938    +   543 26250791    yjbB    c4282   -   COG1283P    Hypothetical protein yjbB
475792..477207  +   471 26246385    phoA    c0399   -   -   Alkaline phosphatase precursor
4759028..4759717    -   229 26250792    pepE    c4283   -   COG3340E    peptidase E
4760099..4761328    -   409 26250793    -   c4284   -   COG1063ER   Putative oxidoreductase
4761380..4762204    -   274 26250794    -   c4285   -   -   PTS system, mannose-specific IID component
4762215..4763012    -   265 26250795    -   c4286   -   -   PTS system, mannose-specific IIC component
4763078..4763572    -   164 26250796    -   c4287   -   -   Putative sorbose PTS component
4763572..4763979    -   135 26250797    -   c4288   -   COG2893G    Putative sorbose PTS component
4763989..4764795    -   268 26250798    -   c4289   -   COG1028IQR  sorbitol-6-phosphate 2-dehydrogenase
4764865..4765812    -   315 26250799    -   c4290   -   COG2390K    Putative transcriptional regulator of sorbose uptake and utilization genes
4766160..4767032    +   290 26250800    yjbC    c4291   -   COG1187J    Hypothetical protein yjbC
4767033..4767305    -   90  26250801    yjbD    c4292   -   -   Hypothetical protein yjbD
4767558..4768907    -   449 26250802    lysC    c4293   -   COG0527E    aspartate kinase III
4769432..4771081    +   549 26250803    pgi c4294   -   COG0166G    glucose-6-phosphate isomerase
4771579..4771821    +   80  26250806    yjbE    c4295   -   -   Hypothetical protein yjbE precursor
4772008..4772646    +   212 26250807    yjbF    c4296   -   -   Hypothetical lipoprotein yjbF precursor
4772643..4773380    +   245 26250808    yjbG    c4297   -   -   Hypothetical protein yjbG precursor
477326..477646  +   106 26246386    psiF    c0400   -   -   Phosphate starvation-inducible protein psiF precursor
4773380..4775476    +   698 26250809    yjbH    c4298   -   -   Hypothetical lipoprotein yjbH precursor
4775523..4775771    -   82  26250811    -   c4299   -   -   hypothetical protein
4776016..4776426    +   136 26250813    yjbA    c4300   -   -   phosphate-starvation-inducible protein PsiE
4776520..4777410    -   296 26250814    malG    c4301   -   COG3833G    Maltose transport system permease protein malG
4777425..4778969    -   514 26250815    malF    c4302   -   COG1175G    Maltose transport system permease protein malF
477763..478863  +   366 26246387    yaiC    c0401   -   -   Hypothetical protein yaiC
4779123..4780313    -   396 26250816    malE    c4303   -   COG2182G    periplasmic maltose-binding protein
4780678..4781793    +   371 26250817    malK    c4304   -   COG3839G    Maltose/maltodextrin transport ATP-binding protein malK
4781865..4783205    +   446 26250818    lamB    c4305   -   -   maltoporin precursor
4783437..4784357    +   306 26250819    malM    c4306   -   -   Maltose operon periplasmic protein precursor
4784536..4785033    +   165 26250821    ubiC    c4307   -   COG3161H    Chorismate--pyruvate lyase
4785046..4785918    +   290 26250822    ubiA    c4308   -   COG0382H    4-hydroxybenzoate octaprenyltransferase
4786073..4788496    -   807 26250823    plsB    c4309   -   COG2937I    glycerol-3-phosphate acyltransferase
4788667..4789035    +   122 26250825    dgkA    c4310   -   -   Diacylglycerol kinase
478880..479689  -   269 26246388    proC    c0402   -   COG0345E    pyrroline-5-carboxylate reductase
4789145..4789753    +   202 26250826    lexA    c4311   -   COG1974KT   LexA repressor
4789826..4791151    +   441 26250827    dinF    c4312   -   COG0534V    DNA-damage-inducible protein F
4791267..4791476    +   69  26250828    yjbJ    c4313   -   COG3237S    Protein yjbJ
4791518..4792033    -   171 26250829    yjbK    c4314   -   COG0735P    Zinc uptake regulation protein
4792189..4793184    +   331 26250830    yjbN    c4315   -   COG0042J    Hypothetical protein yjbN
4793318..4793560    +   80  26250831    yjbO    c4316   -   -   Hypothetical protein yjbO
4793725..4794708    -   327 26250832    qor c4317   -   COG0604CR   Quinone oxidoreductase
4794814..4796862    -   682 26250833    -   c4318   -   COG1053C    Putative oxidoreductase
4796852..4798252    -   466 26250834    -   c4319   -   -   Putative transmembrane transport protein
479809..480267  +   152 26246389    yaiI    c0403   -   COG1671S    hypothetical protein
4798343..4799122    -   259 26250835    -   c4320   -   COG1024I    Putative crotonase
4799115..4800686    -   523 26250836    -   c4321   -   COG4670I    Putative propionate CoA-transferase
4800942..4801976    +   344 26250837    -   c4322   -   COG1609K    Putative regulator
4802049..4803464    +   471 26250838    dnaB    c4323   -   COG0305L    replicative DNA helicase
4803499..4804059    -   186 26250839    -   c4324   -   -   hypothetical protein
4804186..4805265    +   359 26250840    alr c4325   -   COG0787M    alanine racemase
480450..480974  +   174 26246390    aroL    c0404   -   COG0703E    shikimate kinase II
4805288..4805845    +   185 26250841    -   c4326   -   COG3201H    Putative transporter
4805842..4806846    +   334 26250842    -   c4327   -   COG1056H,COG3172H   NadR homolog
4806928..4808121    +   397 26250843    tyrB    c4328   -   COG1448E    aspartate aminotransferase
4808303..4811047    +   914 26250844    -   c4329   -   COG0567C    2-oxoglutarate dehydrogenase E1 component
48092..48379    +   95  26245967    fixX    c0040   -   COG2440C    Ferredoxin-like protein
481024..481215  +   63  26246391    yaiA    c0405   -   -   Hypothetical protein yaiA
4811080..4812234    +   384 26250846    -   c4330   -   COG0508C    Dihydrolipoamide succinyltransferase component of 2-oxoglutarate dehydrogenase complex
4812246..4813664    +   472 26250847    -   c4331   -   COG1249C    Putative 2-oxoglutarate dehydrogenase
4813686..4814855    +   389 26250848    -   c4332   -   COG0045C    Succinyl-CoA synthetase beta chain
481473..482150  +   225 26246393    aroM    c0406   -   -   AroM protein
4814868..4815740    +   290 26250849    -   c4333   -   COG0074C    Succinyl-CoA synthetase alpha chain
4815952..4817451    +   499 26250850    -   c4334   -   COG0471P    Putative membrane-bound protein
4817463..4818536    +   357 26250851    -   c4335   -   -   Putative lactate dehydrogenase
4818525..4819883    -   452 26250852    -   c4336   -   COG2204T    Putative c4-dicarboxylate transport transcriptional Regulatory protein
4819876..4821696    -   606 26250853    -   c4337   -   COG4191T    Putative transport sensor protein
4821973..4822686    +   237 26250857    aphA    c4338   -   COG3700R    Class B acid phosphatase precursor
4822057..4822113    -   18  *   -   c0281r  -   -   Putative protein
482222..482506  +   94  26246394    yaiE    c0407   -   -   Hypothetical protein yaiE
4822307..4822417    -   36  *   -   c0282r  -   -   Hypothetical protein
4822797..4823213    +   138 26250858    yjbQ    c4339   -   -   Hypothetical protein yjbQ
4823217..4823573    +   118 26250859    yjbR    c4340   -   COG2315S    Protein yjbR
4823608..4826430    -   940 26250860    uvrA    c4341   -   COG0178L    excinuclease ABC subunit A
482610..482792  -   60  26246395    -   c0408   -   -   hypothetical protein
4826685..4827221    +   178 26250861    ssb c4342   -   COG0629L    single-strand DNA-binding protein
4827320..4827601    -   93  26250862    yjcB    c4343   -   -   Hypothetical protein yjcB
4828030..4829583    +   517 26250864    yjcC    c4344   -   COG4943T    Hypothetical protein yjcC
482816..482995  +   59  26246396    ykiA    c0409   -   -   Hypothetical protein ykiA
4829619..4829942    -   107 26250865    soxS    c4345   -   -   Regulatory protein soxS
4830028..4830492    +   154 26250866    soxR    c4346   -   COG0789K    Redox-sensitive transcriptional activator soxR
4831040..4832389    +   449 26250868    -   c4347   -   COG2252R    Hypothetical protein yjcD
483153..484064  -   303 26246397    rdgC    c0410   -   -   recombination associated protein
4832540..4834189    +   549 26250869    -   c4348   -   COG0025P    Putative Na(+)/H(+) exchanger yjcE
4834225..4835109    -   294 26250870    -   c4349   -   COG0583K    Putative transcriptional regulator
4835213..4835623    +   136 26250872    -   c4350   -   COG1380R    hypothetical protein
4835616..4836305    +   229 26250873    -   c4351   -   -   hypothetical protein
4836344..4837993    -   549 26250874    actP    c4352   -   COG4147R    acetate permease
4837990..4838304    -   104 26250875    yjcH    c4353   -   -   Hypothetical protein yjcH
4838698..4840656    -   652 26250876    acs c4354   -   COG0365I    acetyl-coenzyme A synthetase
4841048..4842484    +   478 26250878    nrfA    c4355   -   COG3303P    Cytochrome c552 precursor
484189..485097  +   302 26246398    -   c0411   -   COG1940KG   Hypothetical protein yajF
4842529..4843095    +   188 26250879    nrfB    c4356   -   -   Cytochrome c-type protein nrfB precursor
4843092..4843763    +   223 26250880    nrfC    c4357   -   COG0437C    NrfC protein
4843760..4844716    +   318 26250881    nrfD    c4358   -   COG3301P    NrfD protein
48438..49769    +   443 26245968    yaaU    c0041   -   -   Hypothetical metabolite transport protein yaaU
[truncated: 89,551 more chars]
