# Supplementary material for: Genome reannotation of Escherichia coli CFT073 with new insights into virulence
Source: BMC Genomics. 2009 Nov 22;10:552. doi: 10.1186/1471-2164-10-552 (PMC2785843; doi:10.1186/1471-2164-10-552)
Supplement: Additional file 4 — The newly added genes in GI regions. This additional file contains the 102 newly added genes which are located in GI(Genomic Island) regions, information includes PAI ID, position, strand, length, and comments. [file 1471-2164-10-552-S4.PTT]

Escherichia coli CFT073, complete genome - 1..5231428
102 protein-coding genes in GI regions (reannotated, additional file 4)
PAI ID   Location    Strand  Length  PID Gene    Synonym Code    COG Product GI ID
PAI-CFT073-aspV/PAI_III 253442..253609  -   55  *   -   c0021r  -   Putative uncharacterized protein
PAI-CFT073-aspV/PAI_III 255064..255288  -   74  *   -   c0022r  -   L0008-like protein
PAI-CFT073-aspV/PAI_III 255428..255946  +   172 *   -   c0023r  -   Putative uncharacterized protein
PAI-CFT073-aspV/PAI_III 255849..256166  +   105 *   -   c0024r  -   Transposase protein
PAI-CFT073-aspV/PAI_III 256087..256683  +   198 *   -   c0025r  -   Putative protein
PAI-CFT073-aspV/PAI_III 256700..256930  +   76  *   -   c0026r  -   Hypothetical transposase
PAI-CFT073-aspV/PAI_III 270674..270919  -   81  *   -   c0027r  -   Phage integrase family protein
PAI-CFT073-aspV/PAI_III 271866..272603  +   245 26246197    -   c0245   -   hypothetical protein
PAI-CFT073-aspV/PAI_III 292043..292366  +   107 *   -   c0028r  -   Putative uncharacterized protein
PAI-CFT073-aspV/PAI_III 300426..300542  +   38  *   -   c0029r  -   Putative protein
PAI-CFT073-aspV/PAI_III 300576..300641  +   21  *   -   c0030r  -   Hypothetical protein
PAI-CFT073-aspV/PAI_III 305442..305696  +   84  *   -   c0031r  -   Hypothetical protein
PAI-CFT073-aspV/PAI_III 310860..312131  +   423 *   -   c0032r  -   CdiB protein
PAI-CFT073-aspV/PAI_III 312198..312632  +   144 *   -   c0033r  -   CdiA protein
PAI-CFT073-aspV/PAI_III 322222..322740  +   172 *   -   c0034r  -   Putative uncharacterized protein
PAI-CFT073-aspV/PAI_III 322816..323052  +   78  *   -   c0035r  -   Putative protein
PAI-CFT073-aspV/PAI_III 323036..323194  +   52  *   -   c0036r  -   Putative protein    
PAI-CFT073-aspV/PAI_III 325690..325962  -   90  *   -   c0037r  -   Homologue to pilu protein    papB
PAI-CFT073-aspV/PAI_III 331584..331709  -   41  *   -   c0038r  -   Predicted integrase protein 
PAI-CFT073-aspV/PAI_III 335703..335993  +   96  *   -   c0039r  -   Putative protein    
phi-CFT073-b0847    912524..912676  -   50  *   -   c0061r  -   Putative uncharacterized protein    
phi-CFT073-b0847    912701..912757  -   18  *   -   c0062r  -   Hypothetical protein    
phi-CFT073-b0847    914647..914760  +   37  *   -   c0063r  -   Hypothetical protein    
phi-CFT073-b0847    914770..914925  +   51  *   -   c0064r  -   Hypothetical protein    
phi-CFT073-b0847    916419..916565  +   48  *   -   c0065r  -   Hypothetical protein    
phi-CFT073-b0847    916956..917057  +   33  *   -   c0066r  -   Hypothetical protein    
phi-CFT073-b0847    917672..917860  +   62  *   -   c0067r  -   Putative uncharacterized protein    
phi-CFT073-b0847    937247..937315  +   22  *   -   c0068r  -   Hypothetical protein    
PAI-CFT073-serX 1132609..1132743    +   44  *   -   c0080r  -   Putative uncharacterized protein    
PAI-CFT073-serX 1136321..1136371    +   16  *   -   c0081r  -   Hypothetical protein    
PAI-CFT073-serX 1139601..1139885    -   94  *   -   c0082r  -   Putative protein    
PAI-CFT073-serX 1139653..1139919    -   88  *   -   c0083r  -   Tagatose-biphosphate adolase II 
PAI-CFT073-serX 1140813..1141064    +   83  *   -   c0084r  -   Putative protein    
PAI-CFT073-serX 1141282..1141383    +   33  *   -   c0085r  -   Hypothetical protein    
PAI-CFT073-serX 1141446..1141883    -   145 *   -   c0086r  -   Putative protein    
PAI-CFT073-serX 1141965..1142066    -   33  *   -   c0087r  -   Hypothetical protein    
PAI-CFT073-serX 1142066..1142329    -   87  *   -   c0088r  -   Putative protein    
PAI-CFT073-serX 1142354..1142572    -   72  *   -   c0089r  -   Putative protein    
PAI-CFT073-serX 1164731..1165249    +   172 *   -   c0090r  -   Putative protein    
PAI-CFT073-serX 1166568..1166987    -   139 *   -   c0091r  -   Putative protein    
PAI-CFT073-serX 1167112..1167756    -   214 *   -   c0092r  -   Putative protein    
PAI-CFT073-serX 1176363..1176527    +   13  *   -   c0093r  -   Protein MchX    
PAI-CFT073-serX 1176596..1176805    +   69  *   -   c0094r  -   Microcin immunity protein    MchI
PAI-CFT073-serX 1182901..1183122    +   73  *   -   c0095r  -   Microcin immunity protein    McmI
PAI-CFT073-serX 1183119..1183397    +   92  *   -   c0096r  -   McmA protein    
PAI-CFT073-serX 1212671..1212796    -   41  *   -   c0097r  -   Putative protein    
PAI-CFT073-serX 1223287..1223520    -   77  *   -   c0098r  -   Putative uncharacterized protein    
PAI-CFT073-serX 1234499..1235998    +   499 *   -   c0099r  -   R6-like transposase protein 
PAI-CFT073-serX 1235995..1236750    +   251 *   -   c0100r  -   Insertion sequence ATP-binding protein
phi-CFT073-potB 1334231..1334512    +   93  *   -   c0106r  -   Putative protein
phi-CFT073-potB 1338301..1338456    +   51  *   -   c0107r  -   Hypothetical protein
phi-CFT073-potB 1371676..1371774    +   32  *   -   c0108r  -   Hypothetical protein
PAI-CFT073-icdA 1399577..1399702    +   41  *   -   c0112r  -   Hypothetical protein
PAI-CFT073-icdA 1399872..1400051    -   59  *   -   c0113r  -   Hypothetical protein
PAI-CFT073-icdA 1405665..1405886    -   73  *   -   c0114r  -   Putative C4-type zinc finger DNA binding protein
PAI-CFT073-icdA 1406277..1406468    -   63  *   -   c0115r  -   Hypothetical protein
PAI-CFT073-icdA 1412931..1413086    -   51  *   -   c0116r  -   Hypothetical protein
PAI-CFT073-icdA 1416788..1416913    +   41  *   -   c0117r  -   Hypothetical protein
PAI-CFT073-icdA 1418123..1418299    +   58  *   -   c0118r  -   Hypothetical protein
PAI-CFT073-icdA 1422607..1422789    +   60  *   -   c0119r  -   Hypothetical peotein
PAI-CFT073-icdA 1434048..1434275    +   75  *   -   c0120r  -   Putative protein
PAI-CFT073-icdA 1434272..1434622    +   116 *   -   c0121r  -   Ig domain protein
PAI-CFT073-icdA 1438027..1438356    +   109 *   -   c0122r  -   Minor tail protein
GI-CFT073-asnW  2314311..2314523    +   70  *   -   c0166r  -   Putative transcriptional regulator
GI-CFT073-cobU  2328409..2329605    +   398 *   -   c0167r  -   Glycosyl transferase family protein
GI-CFT073-cobU  2331125..2331247    -   40  *   -   c0168r  -   Putative protein
GI-CFT073-cobU  2331582..2331692    +   36  *   -   c0169r  -   Putative uncharacterized protein
GI-CFT073-cobU  2331672..2331779    -   35  *   -   c0170r  -   Hypothetical protein
GI-CFT073-cobU  2336026..2336163    -   45  *   -   c0171r  -   Hypothetical protein
GI-CFT073-cobU  2336202..2336288    -   28  *   -   c0172r  -   Hypothetical protein
GI-CFT073-cobU  2347097..2347141    +   14  *   -   c0173r  -   Hypothtical protein
GI-CFT073-cobU  2349098..2349277    +   59  *   -   c0174r  -   Putative transposase
GI-CFT073-cobU  2357898..2358332    +   144 *   -   c0175r  -   Homologous to GTP-binding protein
phi-CFT073-smpB 3046888..3047082    +   64  *   -   c0193r  -   Protein ylcI homologue
phi-CFT073-smpB 3047333..3047539    -   68  *   -   c0194r  -   Uncharacterized protein ybcW
phi-CFT073-smpB 3048181..3048411    -   76  *   -   c0195r  -   Uncharacterized protein ynfN
phi-CFT073-smpB 3058011..3058349    -   112 *   -   c0196r  -   Putative protein
phi-CFT073-smpB 3061005..3061040    +   11  *   -   c0197r  -   Hypothetical protein
PAI-CFT073-pheV/PAI I   3409614..3409967    +   117 *   -   c0210r  -   Phage-like element
PAI-CFT073-pheV/PAI I   3412924..3413223    +   99  *   -   c0211r  -   Putative protein
PAI-CFT073-pheV/PAI I   3437738..3438052    -   104 *   -   c0212r  -   Possible P fimbrial regulator protein papB
PAI-CFT073-pheV/PAI I   3450922..3450987    +   21  *   -   c0213r  -   Hypothetical protein
PAI-CFT073-pheV/PAI I   3451905..3452165    -   86  *   -   c0214r  -   Insertion sequence protein
PAI-CFT073-pheV/PAI I   3452185..3452226    +   13  *   -   c0215r  -   Hypothetical protein
PAI-CFT073-pheV/PAI I   3452229..3452321    -   30  *   -   c0216r  -   Hypothetical protein
PAI-CFT073-pheV/PAI I   3452604..3452813    +   69  *   -   c0217r  -   Putative uncharacterized protein
PAI-CFT073-pheV/PAI I   3452998..3453309    +   103 *   -   c0218r  -   Putative uncharacterized protein
PAI-CFT073-pheV/PAI I   3471865..3472089    +   74  *   -   c0219r  -   Hypothetical protein
PAI-CFT073-pheV/PAI I   3472281..3472439    +   52  *   -   c0220r  -   Hypothetical protein
PAI-CFT073-pheV/PAI I   3498968..3499069    -   33  *   -   c0221r  -   Hypothetical protein
GI-CFT073-selC  4283366..4283440    -   24  *   -   c0248r  -   Hypothetical protein
GI-CFT073-selC  4283780..4284055    -   91  *   -   c0249r  -   IS element
GI-CFT073-selC  4291696..4292046    +   116 *   -   c0250r  -   transposase
GI-CFT073-selC  4293074..4293121    -   15  *   -   c0251r  -   Transposase IS3/IS9 family protein
GI-CFT073-selC  4294097..4294258    -   53  *   -   c0252r  -   Hypothetical protein
GI-CFT073-selC  4301574..4302509    -   311 *   -   c0253r  -   Putative uncharacterized protein
GI-CFT073-selC  4332035..4332148    -   37  *   -   c0254r  -   Hypothetical protein
PAI-CFT073-pheU/PAI_II  4932104..4932217    -   37  *   -   c0288r  -   Hypothetical protein
PAI-CFT073-pheU/PAI_II  4940353..4940478    +   41  *   -   c0289r  -   Hypothetical protein
PAI-CFT073-pheU/PAI_II  4948974..4949288    -   104 *   -   c0290r  -   P fimbrial regulator papB
PAI-CFT073-pheU/PAI_II  4952308..4952481    +   57  *   -   c0291r  -   Putative uncharacterized protein
PAI-CFT073-pheU/PAI_II  4966824..4966949    -   41  *   -   c0292r  -   Putative protein
