# Supplementary material for: Genome reannotation of Escherichia coli CFT073 with new insights into virulence
Source: BMC Genomics. 2009 Nov 22;10:552. doi: 10.1186/1471-2164-10-552 (PMC2785843; doi:10.1186/1471-2164-10-552)
Supplement: Additional file 5 — The newly added virulence factor genes. This additional file contains the 19 newly added genes which contribute to the virulence in pathogen strain CFT073, information includes gene location, strand, gene length, and function comments. [file 1471-2164-10-552-S5.PTT]

Escherichia coli CFT073  new added genes - 0..5231428               
19 newly added virulence factor genes (additional file 5)                   
location    strand  length code comments        
16186..16338    -   50  c0003r  Toxic membrane protein   hokC
127216..128997  +   593 c0009r  Uropathogenic specific S-type colicin   
129401..129688  +   95  c0010r  Putative colicin    
129691..129984  +   97  c0011r  Putative colicin immunity protein   
310860..312131  +   423 c0032r  CdiA protein    
312198..312632  +   144 c0033r  CdiB protein    
325690..325962  -   90  c0037r  Homologue to pilu protein    papB
378980..379309  -   109 c0042r  Putative ferrodoxin 
691079..691375  -   98  c0055r  Citrate lyase acyl carrier protein   CitD
974475..976484  +   669 c0070r  Macrolide-specific ABC-type protein 
1176363..1176527    +   54  c0093r  Protein MchX    
1176596..1176805    +   69  c0094r  Microcin immunity protein    MchI
1182901..1183122    +   73  c0095r  Microcin immunity protein    McmI
1183119..1183397    +   92  c0096r  McmA protein
1270306..1270671    +   121 c0101r  Putative virulence factor
1270789..1271232    +   147 c0102r  Putative virulence factor
1664321..1665229    +   302 c0137r  EntS/YbdA MFS transporter
1709622..1710872    -   416 c0141r  Outer membrane TonB-dependent receptor
4159486..4159698    -   70  c0246r  Putative membrane permeability altering protein HokA
