# Supplementary material for: Genome reannotation of Escherichia coli CFT073 with new insights into virulence
Source: BMC Genomics. 2009 Nov 22;10:552. doi: 10.1186/1471-2164-10-552 (PMC2785843; doi:10.1186/1471-2164-10-552)
Supplement: Additional file 6 — The miscellaneous RNA genes in the reannotation. This additional file contains the 46 newly added miscellaneous RNA genes in the reannotation, information includes gene location, strand, gene name, and code in the reannotation. [file 1471-2164-10-552-S6.PTT]

Escherichia coli CFT073, complete genome - 1..5231428
46 miscellaneous RNA genes in reannotation (additional file 6)
Location    Strand  Name    Code
200010..200145  +   t44 c0300r
271999..272136  +   ffs c0301r
581748..581830  +   sroB    c0302r
718740..718902  -   sroC    c0303r
942351..942429  -   RybB    c0304r
1051024..1051076    +   dicF    c0305r
1225384..1225586    +   IS102   c0306r
1290089..1290256    +   SraB    c0307r
1467945..1468023    +   C0299   c0308r
1642643..1642823    +   IS061   c0309r
1648015..1648089    +   fur c0310r
1654859..1654980    +   MicC    c0311r
1685562..1685625    -   RydC    c0312r
1895941..1896025    +   dsrA    c0313r
1920853..1920920    +   rydB    c0314r
1926338..1926445    +   RprA    c0315r
2039689..2039774    -   sroD    c0316r
2074743..2074991    +   SraC_RyeA   c0317r
2074781..2074880    -   RyeB    c0318r
2122192..2122269    +   C0465   c0319r
2176996..2177082    -   DsrA    c0320r
2439868..2440010    +   QUAD    c0321r
2440196..2440338    +   QUAD    c0322r
2458868..2458953    +   RyeE    c0323r
2909221..2909312    -   sroE    c0324r
2922153..2922457    +   ryfA    c0325r
2954041..2954189    +   tke1    c0326r
3070879..3071061    +   ssrS    c0327r
3097397..3097471    +   SraD    c0328r
3198973..3199332    -   CsrB    c0329r
3283423..3283510    -   SraE_OmrA_OmrB  c0330r
3284337..3284418    -   SraE_OmrA_OmrB  c0331r
3352768..3352918    +   QUAD    c0332r
3426479..3426855    +   rnpB    c0333r
3491584..3491789    +   IS102   c0334r
3536017..3536238    +   C0719   c0335r
3633979..3634128    -   QUAD    c0336r
3744860..3745031    +   SraG    c0337r
3784069..3784176    +   SraH    c0338r
4020205..4020286    -   RyhB    c0339r
4103607..4103720    +   GadY    c0340r
4294331..4294439    +   spf c0341r
4486596..4486767    +   SraJ    c0342r
4575380..4575498    +   Spot_42 c0343r
4576527..4576780    +   CsrC    c0344r
4688061..4688170    -   OxyS    c0345r
